# Supplementary material for: QTL Mapping for Important Agronomic Traits Using a Wheat55K SNP Array-Based Genetic Map in Tetraploid Wheat
Source: Plants (Basel). 2023 Feb 14;12(4):847. doi: 10.3390/plants12040847 (PMC9964379; doi:10.3390/plants12040847)
Supplement: Supplementary file 1 [file plants-12-00847-s001.zip › Supplementary Table 1.xlsx]

## Sheet: Distribution of markers
Supplemental Table S1 Distribution of markers on 14 chromosomes in the genetic map
Chromosomes	SNP Marker Numbers	Length (cM)	Average Distance (cM)
1A	69	431.22	6.25
1B	129	504.63	3.91
2A	42	332.45	7.92
2B	128	549.89	4.3
3A	77	470.03	6.1
3B	80	373.92	4.67
4A	112	535.28	4.78
4B	89	215.66	2.42
5A	103	520.08	5.05
5B	130	454.76	3.5
6A	79	371.93	4.71
6B	82	331.53	4.04
7A	120	598.15	4.98
7B	116	554.98	4.78
A genome	602	3259.14	5.41
B genome	754	2985.37	3.96
Total	1356	6244.51	4.61
