# Supplementary material for: QTL Mapping for Important Agronomic Traits Using a Wheat55K SNP Array-Based Genetic Map in Tetraploid Wheat
Source: Plants (Basel). 2023 Feb 14;12(4):847. doi: 10.3390/plants12040847 (PMC9964379; doi:10.3390/plants12040847)
Supplement: Supplementary file 1 [file plants-12-00847-s001.zip › Supplementary Table 2.xlsx]

## Sheet: segregation distorted markers
Supplemental Table S2 Distribution of segregation distorted markers and regions on chromosomes
		Distortion toward
Chromosomes	Number of distorted markers	Icaro	Y4
1A	35	8	27
1B	77	33	44
2A	19	6	13
2B	90	42	48
3A	50	16	34
3B	60	28	32
4A	83	23	60
4B	41	15	26
5A	62	22	40
5B	90	29	61
6A	44	7	37
6B	47	16	31
7A	52	15	37
7B	87	22	65
A Genome	345	97	248
B Genome	492	185	307
Total	837	282	555

## Sheet: segregation distorted region
Supplemental Table S2 Distribution of segregation distorted markers and regions on chromosomes
Chromosomes	SDRs	Marker Numbers	Genetic distance (cM)	Distortion toward
1A	AX-109383322~AX-111476496	9	171.17	Y4
1A	AX-109311313~AX-109408386	5	35.81	Y4
1A	AX-108764090~AX-110408363	5	5.72	Y4
1B	AX-111221126~AX-111605932	33	71.87	Y4
1B	AX-111220543~AX-110975095	24	157.9	Icaro
1B	AX-108951332~AX-111051789	5	8.15	Icaro
1B	AX-110968810~AX-111469159	5	23.47	Y4
2B	AX-110434368~AX-94426498	6	4.61	Icaro
2B	AX-108917273~AX-109548273	7	37.56	Y4
2B	AX-110674184~AX-109283889	6	10.66	Y4
2B	AX-109964436~AX-111457622	5	40.59	Icaro
3A	AX-110409374~AX-109882628	20	95.09	Y4
3B	AX-111549981~AX-109920393	7	29.43	Y4
3B	AX-109583405~AX-110399054	9	67.95	Y4
3B	AX-109298048~AX-109323720	15	34.09	Y4
3B	AX-108950567~AX-109465395	20	148.93	Icaro
4A	AX-111028486~AX-110171894	5	84.22	Icaro
4A	AX-108959104~AX-109960357	5	8.72	Icaro
4A	AX-111495990~AX-110057517	5	3.18	Y4
4A	AX-110935969~AX-110121036	9	24.28	Y4
4A	AX-109346617~AX-110705049	16	61.38	Y4
4A	AX-111565010~AX-108891576	17	25.94	Y4
4B	AX-109074448~AX-109930526	7	15.73	Icaro
4B	AX-109495176~AX-109033164	15	53.73	Y4
4B	AX-110364031~AX-110068395	5	3.96	Y4
5A	AX-111018517~AX-110029155	5	4.18	Y4
5A	AX-110422439~AX-110466290	5	32.83	Icaro
5A	AX-111557804~AX-110550573	11	47.6	Y4
5B	AX-111701879~AX-111078953	7	37.68	Y4
5B	AX-110907796~AX-110180251	21	123.83	Y4
5B	AX-110495128~AX-111458358	5	7.15	Icaro
5B	AX-110934052~AX-111554471	8	17.29	Y4
6A	AX-108852957~AX-109515848	6	3.16	Y4
6A	AX-111585865~AX-108753204	24	178.3	Y4
6B	AX-109518105~AX-111032284	19	28.62	Y4
6B	AX-109372346~AX-111543278	8	11.26	Icaro
6B	AX-111662891~AX-110676417	6	69.34	Y4
7A	AX-111157442~AX-109348317	5	40.42	Icaro
7A	AX-110526555~AX-110484953	18	274.5	Y4
7B	AX-109880655~AX-109275370	9	43.03	Y4
7B	AX-110383476~AX-109626139	21	49.79	Y4
7B	AX-109825500~AX-111475158	5	12.08	Icaro
7B	AX-111562208~AX-89703681	9	6.29	Y4
7B	AX-109871179~AX-108789197	13	40.19	Y4
SDR: segregation distortion region
