# Supplementary material for: QTL Mapping for Important Agronomic Traits Using a Wheat55K SNP Array-Based Genetic Map in Tetraploid Wheat
Source: Plants (Basel). 2023 Feb 14;12(4):847. doi: 10.3390/plants12040847 (PMC9964379; doi:10.3390/plants12040847)
Supplement: Supplementary file 1 [file plants-12-00847-s001.zip › Supplementary Table 3.xlsx]

## Sheet: Single environment analysis
Supplemental Table S3 All of the QTLs in this study for the 12 traits in different environment
Traits	QTL	Year	Interval(cM)	Left Marker	Right Marker	LOD	PVE(%)	Add
PH	QPH.nwafu-3A.1	BLUE	85.07-97.21	AX-111048385	AX-110409374	3.2186	2.5733	-4.2178
	QPH.nwafu-3A.2	Y22	427.82-441.43	AX-111634183	AX-111212311	2.5888	3.7096	3.9337
	QPH.nwafu-4A.1	Y19	78.4-83.27	AX-110556057	AX-108870577	2.6649	3.7263	4.9639
	QPH.nwafu-4A.2	BLUE	136.33-143.09	AX-108959104	AX-111127591	2.5601	2.4124	4.0582
	QPH.nwafu-6A.1	Y19	197.82-201.86	AX-110419766	AX-111161134	24.4572	51.0956	19.3427
		Y20	197.82-201.86	AX-110419766	AX-111161134	47.892	61.7635	20.6476
		Y21	197.82-201.86	AX-110419766	AX-111161134	38.826	66.2712	22.5893
		Y22	197.82-201.86	AX-110419766	AX-111161134	19.7326	38.2406	13.0794
		BLUE	197.82-201.86	AX-110419766	AX-111161134	43.4931	63.8739	20.8813
	QPH.nwafu-6A.2	Y22	203.72-214.18	AX-111634639	AX-111800524	12.7173	22.5912	10.0864
	QPH.nwafu-7A	Y20	501.63-533.59	AX-108896188	AX-110543412	3.3075	2.1175	-3.7496
	QPH.nwafu-2B.1	Y20	86.82-87.13	AX-108796024	AX-110999713	8.7491	5.6937	-6.1459
	QPH.nwafu-2B.2	Y20	165.67-166.99	AX-109015706	AX-110372053	3.8353	2.3964	4.0901
		Y21	165.67-166.99	AX-109015706	AX-110372053	4.0833	3.9572	5.462
		Y22	165.67-166.99	AX-109015706	AX-110372053	4.3284	6.3025	5.2868
		BLUE	165.67-166.99	AX-109015706	AX-110372053	6.8054	5.6373	6.1725
	QPH.nwafu-6B	Y20	238.02-240.74	AX-111576361	AX-110059009	6.1002	4.0001	-5.1386
HD	QHD.nwafu-2A.1	Y22	76.69-95.16	AX-109621306	AX-110493738	3.2117	6.3625	0.9089
	QHD.nwafu-2A.2	Y21	318.39-326.12	AX-110411339	AX-108743405	3.3551	4.422	-0.6448
	QHD.nwafu-4A	Y21	78.4-83.27	AX-110556057	AX-108870577	2.5881	3.2891	0.5561
	QHD.nwafu-5A.1	Y21	242.25-261.17	AX-111126249	AX-110368031	10.3197	14.8834	1.2312
		BLUE	242.25-261.17	AX-111126249	AX-110368031	7.798	16.4927	1.1399
	QHD.nwafu-5A.2	Y22	298.84-299.15	AX-109875876	AX-108737654	3.4411	6.4565	-0.8965
	QHD.nwafu-6A.1	Y22	197.82-201.86	AX-110419766	AX-111161134	11.8829	26.5396	-1.8303
	QHD.nwafu-6A.2	Y21	203.72-214.18	AX-111634639	AX-111800524	8.2164	11.5563	-1.1117
		BLUE	203.72-214.18	AX-111634639	AX-111800524	9.2413	20.025	-1.287
	QHD.nwafu-1B	Y21	52.48-62.09	AX-111221126	AX-109449137	6.1454	8.748	0.9803
	QHD.nwafu-5B.1	Y21	36.46-44.38	AX-109827342	AX-109025858	5.6318	9.1118	0.9347
	QHD.nwafu-5B.2	BLUE	390.91-407.78	AX-111029992	AX-109272590	3.4787	7.0433	0.7155
SL	QSL.nwafu-2A	Y22	0-71.16	AX-110162878	AX-109313122	3.3524	14.1258	-0.5128
		BLUE	0-71.16	AX-110162878	AX-109313122	3.0418	10.249	-0.4103
	QSL.nwafu-3A	Y21	223.21-244.18	AX-111762953	AX-109078462	19.5282	23.0172	0.7848
		Y22	223.21-244.18	AX-111762953	AX-109078462	8.5867	12.0626	0.4802
		BLUE	223.21-244.18	AX-111762953	AX-109078462	11.1579	16.9321	0.532
	QSL.nwafu-4A.1	Y21	250.53-251.16	AX-109999098	AX-110367474	8.4767	6.6361	-0.4253
	QSL.nwafu-4A.2	Y21	303.85-305.14	AX-111040045	AX-110567219	16.4933	20.4721	-0.7401
	QSL.nwafu-4A.3	Y22	305.14-309.21	AX-109849268	AX-109369221	4.9701	13.2343	-0.4958
		BLUE	305.14-309.21	AX-109849268	AX-109369221	12.1891	21.2521	-0.5903
	QSL.nwafu-4A.4	Y22	380.01-381.92	AX-111067027	AX-109393001	4.2979	5.7619	0.3365
		BLUE	380.01-381.92	AX-111067027	AX-109393001	5.1989	4.9391	0.295
	QSL.nwafu-5A	Y21	338.98-369.76	AX-110466290	AX-109473084	5.7897	5.1962	-0.368
	QSL.nwafu-6A	Y21	196.86-197.82	AX-108958326	AX-110419766	7.7731	6.0305	0.4057
		BLUE	197.82-201.86	AX-110419766	AX-111161134	4.0999	3.7827	0.2557
	QSL.nwafu-7A	Y21	72.82-74.79	AX-111818036	AX-108823936	3.7261	4.6676	0.351
	QSL.nwafu-4B	Y21	46.52-49.06	AX-109988646	AX-110368216	5.1733	3.8645	-0.325
	QSL.nwafu-5B	BLUE	232.51-237.85	AX-111067739	AX-108790507	4.085	3.9106	-0.2518
KPS	QKPS.nwafu-3A	Y22	358.98-361.03	AX-109925527	AX-109875507	3.032	7.3404	3.2662
	QKPS.nwafu-6A	Y21	117.84-118.15	AX-111019702	AX-111027126	4.3169	3.9208	5.0936
	QKPS.nwafu-7A	BLUE	198.21-218.05	AX-111505383	AX-108748996	2.5264	6.7466	-3.0235
	QKPS.nwafu-1B.1	Y21	79.8-80.12	AX-109052978	AX-108995348	3.6174	3.2477	4.6708
	QKPS.nwafu-1B.2	Y22	209.44-213.24	AX-109351246	AX-110941572	3.4932	8.6741	3.594
	QKPS.nwafu-2B.1	Y21	59.91-63.6	AX-110023570	AX-109473987	3.5131	3.66	5.0645
	QKPS.nwafu-2B.2	Y21	63.6-71.16	AX-109473987	AX-109946366	5.3258	6.0302	-6.2124
	QKPS.nwafu-2B.3	Y21	253.45-261.6	AX-110430429	AX-109272515	10.3162	10.6352	-8.1788
		BLUE	253.45-261.6	AX-110430429	AX-109272515	4.1604	5.509	-2.7658
	QKPS.nwafu-2B.4	Y21	261.6-268.73	AX-109272515	AX-111680306	4.2207	5.9725	6.259
	QKPS.nwafu-4B.1	Y20	88.47-89.13	AX-111798050	AX-110094666	2.9487	7.0638	2.1146
	QKPS.nwafu-4B.2	Y22	97.11-104.58	AX-109617174	AX-109533971	4.3103	11.4805	4.055
	QKPS.nwafu-4B.3	BLUE	140.19-148.79	AX-110070905	AX-111539361	6.4592	12.0932	-4.3474
	QKPS.nwafu-5B.1	BLUE	93.58-104.83	AX-109404412	AX-110691328	4.6527	6.6472	3.0102
	QKPS.nwafu-5B.2	Y21	140.4-155.67	AX-109348971	AX-109426914	5.3236	5.9123	6.2455
	QKPS.nwafu-5B.3	Y20	207.16-220.24	AX-110502417	AX-109487166	5.0685	15.7529	3.2655
	QKPS.nwafu-7B	Y20	148.53-149.16	AX-110443220	AX-109864353	3.0153	7.2963	2.2647
TKW	QTKW.nwafu-1A	Y20	31.25-35.61	AX-109383322	AX-110689497	2.6617	9.4445	2.0963
	QTKW.nwafu-2A.1	Y22	71.16-76.69	AX-109313122	AX-109621306	4.0719	6.058	-1.6572
	QTKW.nwafu-2A.2	Y21	298.44-310.52	AX-111046654	AX-111171856	5.8313	8.8389	2.0489
	QTKW.nwafu-3A	BLUE	381.84-391.65	AX-110673531	AX-110570804	2.9848	2.9742	-1.1511
	QTKW.nwafu-5A	BLUE	38.95-61.17	AX-108822639	AX-109377863	2.5741	5.8863	-1.5784
	QTKW.nwafu-6A.1	Y22	203.72-214.18	AX-111634639	AX-111800524	5.4934	5.3455	1.5041
	QTKW.nwafu-6A.2	BLUE	297.61-304.54	AX-110403460	AX-109351618	6.3845	6.7949	-1.6894
	QTKW.nwafu-6A.3	Y22	310.88-360.8	AX-108781069	AX-108929747	8.2225	8.3228	-1.8751
	QTKW.nwafu-1B.1	Y22	84.86-87.74	AX-109890962	AX-110926323	15.1844	17.0466	-2.7261
		BLUE	84.86-87.74	AX-109890962	AX-110926323	7.9753	8.5326	-1.9245
	QTKW.nwafu-1B.2	Y22	103.59-107	AX-109329289	AX-111186068	6.2212	6.2863	1.6731
	QTKW.nwafu-1B.3	Y21	213.24-215.23	AX-110941572	AX-109455826	6.4249	9.4937	-2.092
	QTKW.nwafu-2B.1	Y21	106.58-111.52	AX-111290526	AX-111102908	4.8858	9.9933	2.238
	QTKW.nwafu-2B.2	Y21	261.6-268.73	AX-109272515	AX-111680306	3.1759	5.412	1.5651
	QTKW.nwafu-2B.3	BLUE	376.91-390.54	AX-109281639	AX-111105832	10.2719	11.4499	2.2723
	QTKW.nwafu-3B.1	Y22	150.62-157.66	AX-110399054	AX-111568965	3.9965	5.3518	1.5291
	QTKW.nwafu-3B.2	Y20	181.92-183.61	AX-108884614	AX-108894802	2.5906	9.6068	-2.1601
		BLUE	181.92-183.61	AX-108884614	AX-108894802	10.5029	12.287	-2.3578
	QTKW.nwafu-5B.1	Y21	79.43-93.58	AX-110974577	AX-109404412	5.4445	8.2066	-1.9155
	QTKW.nwafu-5B.2	Y21	134.2-138.55	AX-110907796	AX-110093465	7.2388	11.1059	-2.3408
	QTKW.nwafu-5B.3	Y22	207.16-220.24	AX-110502417	AX-109487166	6.8014	8.4696	-1.9143
KL	QKL.nwafu-1A	BLUE	49.51-59.74	AX-110507135	AX-110476443	3.8968	5.1493	0.0933
	QKL.nwafu-3A	BLUE	358.98-361.03	AX-109925527	AX-109875507	6.5614	8.7862	-0.1225
	QKL.nwafu-6A	BLUE	92.81-94.79	AX-109915394	AX-108914846	9.0793	16.0442	-0.1719
	QKL.nwafu-7A.1	Y21	148.15-159.54	AX-110077383	AX-110632223	10.7029	18.3156	-0.1205
	QKL.nwafu-7A.2	Y22	255.14-270.77	AX-111157442	AX-110558104	5.7378	13.1431	-0.1517
	QKL.nwafu-7A.3	BLUE	354.93-356.7	AX-108857941	AX-110426647	3.7891	4.7752	-0.0897
	QKL.nwafu-2B.1	BLUE	115.96-116.27	AX-108738623	AX-110990387	4.3917	5.571	0.0974
	QKL.nwafu-2B.2	Y21	326.66-333.29	AX-108924817	AX-110957300	3.5489	4.7249	0.0586
	QKL.nwafu-3B	Y22	186.28-191.33	AX-109952688	AX-110989965	5.4388	9.7466	-0.1223
	QKL.nwafu-5B.1	Y21	223.53-232.19	AX-110404958	AX-109941486	5.087	6.6064	-0.0694
		Y22	223.53-232.19	AX-110404958	AX-109941486	10.3883	20.4056	-0.1722
	QKL.nwafu-5B.2	Y20	266.74-278	AX-109040704	AX-110503586	4.5571	15.9973	-0.3486
	QKL.nwafu-5B.3	BLUE	296.97-298.76	AX-111055910	AX-111091795	10.44	14.466	-0.1569
	QKL.nwafu-6B	Y22	275.64-280.48	AX-110667505	AX-110522948	4.4347	11.756	-0.1368
KW	QKW.nwafu-3A	Y22	273.22-286.42	AX-108870115	AX-108920525	3.9105	11.4383	0.0815
	QKW.nwafu-6A	Y22	310.88-360.8	AX-108781069	AX-108929747	4.1051	10.9876	-0.0794
	QKW.nwafu-1B.1	BLUE	52.48-62.09	AX-111221126	AX-109449137	3.6085	9.9912	-0.0552
	QKW.nwafu-1B.2	Y22	261.77-275.11	AX-110986289	AX-110920101	2.551	5.2228	-0.0548
	QKW.nwafu-4B.1	Y21	71.83-72.49	AX-110543384	AX-110103359	3.6265	5.5164	-0.0355
	QKW.nwafu-4B.2	Y21	112.72-113.07	AX-111221393	AX-111254019	6.8163	11.1127	0.0504
	QKW.nwafu-6B.1	Y22	155.31-157.29	AX-89438665	AX-109417511	3.1563	5.1363	0.0556
	QKW.nwafu-6B.2	BLUE	159.56-163.92	AX-109276431	AX-111091201	3.1836	8.6705	0.0479
LWR	QLWR.nwafu-3A.1	Y21	286.42-294.77	AX-108920525	AX-86166063	4.6336	5.1902	-0.0346
	QLWR.nwafu-3A.2	Y20	336.79-358.98	AX-111806403	AX-109925527	6.4022	8.9553	-0.0783
		BLUE	336.79-358.98	AX-111806403	AX-109925527	8.4959	11.1856	-0.0497
	QLWR.nwafu-4A	Y22	402.34-403.28	AX-108939255	AX-111085271	3.3147	5.0927	-0.0347
	QLWR.nwafu-5A	Y21	420.79-422.12	AX-111557804	AX-110641373	3.6357	3.9009	0.0304
	QLWR.nwafu-6A	BLUE	40.35-44.71	AX-108892718	AX-111063393	3.6121	6.5287	0.038
	QLWR.nwafu-7A.1	Y21	166.66-175.46	AX-111545214	AX-111513167	9.1046	12.1228	0.0553
		Y22	166.66-175.46	AX-111545214	AX-111513167	13.123	26.2239	0.0809
		BLUE	166.66-175.46	AX-111545214	AX-111513167	10.0518	12.6258	0.0554
	QLWR.nwafu-7A.2	Y21	293.97-294.28	AX-109624261	AX-109902411	5.3787	5.9766	0.0385
	QLWR.nwafu-7A.3	BLUE	295.56-301.49	AX-109348317	AX-111457172	4.5274	5.6676	0.0367
	QLWR.nwafu-7A.4	BLUE	372.86-378.88	AX-111059391	AX-111215372	3.4307	3.6071	-0.0282
	QLWR.nwafu-1B.1	Y22	206.82-207.49	AX-109326859	AX-109534337	4.3718	6.6384	0.0406
	QLWR.nwafu-1B.2	Y20	223.38-224.01	AX-109375483	AX-110545571	5.5956	5.3901	0.062
	QLWR.nwafu-1B.3	BLUE	260.81-261.13	AX-109406351	AX-110370983	4.2825	4.1406	0.0302
	QLWR.nwafu-1B.4	Y21	471.93-473.05	AX-111618813	AX-110394873	7.2399	8.1329	-0.0515
		BLUE	473.05-504.63	AX-110394873	AX-111114335	6.9607	7.7607	-0.0489
	QLWR.nwafu-2B.1	Y20	59.91-63.6	AX-110023570	AX-109473987	6.3356	7.0948	0.0739
	QLWR.nwafu-2B.2	Y20	63.6-71.16	AX-109473987	AX-109946366	7.7341	9.0132	-0.0795
	QLWR.nwafu-5B.1	Y21	125.85-134.2	AX-111508809	AX-110907796	4.2329	4.9874	-0.0366
	QLWR.nwafu-5B.2	Y21	134.2-138.55	AX-110907796	AX-110093465	6.0379	7.1955	0.0436
	QLWR.nwafu-5B.3	Y21	155.67-177.47	AX-109426914	AX-111126752	4.5249	4.9853	-0.036
	QLWR.nwafu-5B.4	Y22	287.32-289.06	AX-109488153	AX-111090426	2.5143	3.8663	-0.031
	QLWR.nwafu-5B.5	Y21	305.92-313.88	AX-110560995	AX-109307903	2.5552	10.9929	-0.0504
	QLWR.nwafu-5B.6	Y20	390.91-407.78	AX-111029992	AX-109272590	5.1187	6.7309	-0.0679
	QLWR.nwafu-6B	Y22	155.31-157.29	AX-89438665	AX-109417511	3.1558	4.8491	-0.034
		BLUE	155.31-157.29	AX-89438665	AX-109417511	5.4519	5.3878	-0.0353
Peri	QPeri.nwafu-6A.1	BLUE	87.7-88.63	AX-109836167	AX-110576642	4.6134	9.2937	0.2956
	QPeri.nwafu-6A.2	Y22	297.61-304.54	AX-110403460	AX-109351618	2.8407	5.3394	-0.2158
	QPeri.nwafu-7A.1	Y21	148.15-159.54	AX-110077383	AX-110632223	2.9468	15.107	-0.1724
	QPeri.nwafu-7A.2	Y22	255.14-270.77	AX-111157442	AX-110558104	4.2173	12.5695	-0.3565
	QPeri.nwafu-2B	BLUE	106.58-111.52	AX-111290526	AX-111102908	3.3913	9.5595	0.3005
	QPeri.nwafu-3B	Y22	191.33-199.4	AX-110989965	AX-109858559	6.9799	13.4834	-0.353
	QPeri.nwafu-5B.1	Y22	220.24-222.15	AX-109487166	AX-111002136	8.5928	16.1478	-0.3765
	QPeri.nwafu-5B.2	Y20	278-282.23	AX-110503586	AX-111034200	4.4533	13.8194	-0.868
	QPeri.nwafu-5B.3	BLUE	296.97-298.76	AX-111055910	AX-111091795	4.9124	9.9019	-0.2896
Area	QArea.nwafu-1B.1	BLUE	52.48-62.09	AX-111221126	AX-109449137	4.3605	12.904	-0.4821
	QArea.nwafu-1B.2	Y22	74.29-79.16	AX-108788663	AX-109304925	7.3264	13.5065	-0.7454
	QArea.nwafu-2B.1	Y21	52.71-59.91	AX-110005604	AX-110023570	3.0218	2.9744	-0.1554
	QArea.nwafu-2B.2	BLUE	106.58-111.52	AX-111290526	AX-111102908	2.5325	9.4158	0.4041
	QArea.nwafu-2B.3	Y21	261.6-268.73	AX-109272515	AX-111680306	7.0767	8.524	0.2464
	QArea.nwafu-3B	Y22	158.61-172.18	AX-111461296	AX-110164851	3.5018	5.6925	0.4736
	QArea.nwafu-5B.1	Y21	117.19-120.23	AX-109038008	AX-109941615	3.6497	8.0371	0.2456
	QArea.nwafu-5B.2	Y22	207.16-220.24	AX-110502417	AX-109487166	8.4451	15.4035	-0.7675
	QArea.nwafu-7B.1	Y21	149.47-155.94	AX-109275370	AX-109861621	2.7394	3.7511	-0.1678
	QArea.nwafu-7B.2	Y21	155.94-160.03	AX-109861621	AX-110383476	3.8924	4.2171	0.1857
AC	QAC.nwafu-1A	Y19	202.42-204.01	AX-111476496	AX-111458485	5.3333	3.7664	-0.7887
	QAC.nwafu-3A.1	Y21	419.89-420.52	AX-108885585	AX-110531758	8.6004	8.1195	0.2926
		Y22	419.89-420.52	AX-108885585	AX-110531758	7.93	7.9032	0.2943
	QAC.nwafu-3A.2	Y22	427.82-441.43	AX-111634183	AX-111212311	5.323	5.4977	-0.2578
		Y21	441.43-451.72	AX-111212311	AX-110977533	6.5399	6.0545	-0.266
	QAC.nwafu-4A.1	Y21	424.31-447.4	AX-109406677	AX-111618007	6.1141	8.9154	0.3198
		Y22	424.31-447.4	AX-109406677	AX-111618007	4.0021	7.0077	0.2845
	QAC.nwafu-4A.2	Y20	447.4-491.27	AX-111618007	AX-109316763	4.5629	13.7203	0.5955
	QAC.nwafu-5A	Y19	154.48-161.26	AX-111649135	AX-110962177	2.5812	0.4451	-0.23
	QAC.nwafu-6A.1	Y19	90.2-91.47	AX-109534275	AX-110437163	3.6526	3.6663	0.7703
	QAC.nwafu-6A.2	Y22	159.18-167.78	AX-110077933	AX-111727984	3.8294	3.8659	-0.202
	QAC.nwafu-7A.1	Y19	255.14-270.77	AX-111157442	AX-110558104	8.5704	3.7609	0.7848
	QAC.nwafu-7A.2	Y21	550.45-598.15	AX-108728895	AX-110484953	2.5712	4.2422	0.2087
	QAC.nwafu-1B.1	Y19	155.98-158.24	AX-94383682	AX-108941599	3.8616	3.7784	0.7881
	QAC.nwafu-1B.2	Y19	319.59-320.58	AX-110947949	AX-108951332	7.8199	3.7815	0.7878
	QAC.nwafu-1B.3	Y19	450.74-471.93	AX-109437886	AX-111618813	54.4868	5.3832	0.9388
		Y20	450.74-471.93	AX-109437886	AX-111618813	26.3938	21.7507	0.7508
	QAC.nwafu-1B.4	Y21	473.05-504.63	AX-110394873	AX-111114335	24.3244	31.7664	0.699
		Y22	473.05-504.63	AX-110394873	AX-111114335	15.1043	28.4996	0.6897
	QAC.nwafu-2B.1	Y20	0-26.17	AX-108959430	AX-109270667	3.0129	1.8652	0.2171
	QAC.nwafu-2B.2	Y20	415.16-426.46	AX-109464076	AX-109287234	2.9622	6.3145	0.3802
	QAC.nwafu-3B	Y19	293.25-321.94	AX-111000339	AX-109888896	9.2289	3.7542	0.7848
	QAC.nwafu-4B	Y19	115.75-116.38	AX-110530638	AX-110960570	6.5827	3.7804	-0.7878
SB	QSB.nwafu-4A	Y21	353.57-376.55	AX-109961596	AX-111608459	6.438	6.8995	0.331
	QSB.nwafu-7A	Y21	148.15-159.54	AX-110077383	AX-110632223	5.0349	6.8411	0.3343
	QSB.nwafu-2B.1	Y21	253.45-261.6	AX-110430429	AX-109272515	8.1118	10	-0.3928
		Y22	253.45-261.6	AX-110430429	AX-109272515	16.4638	11.2011	-0.5958
	QSB.nwafu-2B.2	Y21	261.6-268.73	AX-109272515	AX-111680306	5.5901	8.9673	0.3817
		Y22	261.6-268.73	AX-109272515	AX-111680306	53.7441	23.16	-0.9364
	QSB.nwafu-4B	Y22	97.11-104.58	AX-109617174	AX-109533971	2.631	1.3309	0.202
	QSB.nwafu-5B	Y21	125.85-134.2	AX-111508809	AX-110907796	3.33	15.5503	-0.486
LOD: likelihood of odds
PVE (%): proportion of phenotypic variation of the corresponding QTL
Add: additive effect, Positive additive effects indicate that alleles from Y4 enhance corresponding trait value, and negative additive indicate that alleles from Icaro enhance corresponding trait value
The underlined QTLs indicate that they are the stable QTLs identified in this study
The bold font QTLs indicate that they are the major QTLs identified in this study
