# Supplementary material for: QTL Mapping for Important Agronomic Traits Using a Wheat55K SNP Array-Based Genetic Map in Tetraploid Wheat
Source: Plants (Basel). 2023 Feb 14;12(4):847. doi: 10.3390/plants12040847 (PMC9964379; doi:10.3390/plants12040847)
Supplement: Supplementary file 1 [file plants-12-00847-s001.zip › Supplementary Table 4.xlsx]

## Sheet: QTL clusters
Supplemental Table S4 QTL clusters affecting two or more traits
Clusters	Chr.	No.of QTL	QTLs	Marker interval	Position (cM)
C1	2A	2	QTKW.nwafu-2A.1,QHD.nwafu-2A.1	AX-109313122-AX-110493738	76-77
C2	3A	2	QKW.nwafu-3A,QLWR.nwafu-3A.1	AX-108870115-AX-86166063	284-294
C3	3A	3	QLWR.nwafu-3A.2,QKPS.nwafu-3A,QKL.nwafu-3A	AX-111806403-AX-109875507	356-360
C4	3A	2	QAC.nwafu-3A.1,QPH.nwafu-3A.2	AX-108885585-AX-111212311	420-480
C5	4A	2	QPH.nwafu-4A.1,QHD.nwafu-4A	AX-110556057-AX-108870577	78-83
C6	4A	2	QSB.nwafu-4A,QSL.nwafu-4A.4	AX-109961596-AX-109393001	376-381
C7	6A	3	QPeri.nwafu-6A.1,QAC.nwafu-6A.1,QKL.nwafu-6A	AX-109836167-AX-108914846	88-93
C8	6A	3	QSL.nwafu-6A,QPH.nwafu-6A.1,QHD.nwafu-6A.1	AX-108958326-AX-111161134	197-201
C9	6A	3	QTKW.nwafu-6A.1,QPH.nwafu-6A.2,QHD.nwafu-6A.2	AX-111634639-AX-111800524	204-214
C10	6A	2	QTKW.nwafu-6A.2,QPeri.nwafu-6A.2	AX-110403460-AX-109351618	298-300
C11	6A	2	QTKW.nwafu-6A.3,QKW.nwafu-6A	AX-108781069-AX-108929747	311-317
C12	7A	3	QSB.nwafu-7A,QPeri.nwafu-7A.1,QKL.nwafu-7A.1	AX-110077383-AX-110632223	149-150
C13	7A	3	QPeri.nwafu-7A.2,QKL.nwafu-7A.2,QAC.nwafu-7A.1	AX-111157442-AX-110558104	256-261
C14	1B	3	QKW.nwafu-1B.1,QHD.nwafu-1B,QArea.nwafu-1B.1	AX-111221126-AX-109449137	53-62
C15	1B	3	QArea.nwafu-1B.2,QKPS.nwafu-1B.1,QTKW.nwafu-1B.1	AX-108788663-AX-110926323	77-85
C16	1B	4	QLWR.nwafu-1B.1,QKPS.nwafu-1B.2,QTKW.nwafu-1B.3,QLWR.nwafu-1B.2	AX-109326859-AX-110545571	207-224
C17	1B	2	QLWR.nwafu-1B.3,QKW.nwafu-1B.2	AX-109406351-AX-110920101	261-267
C18	1B	3	QAC.nwafu-1B.3,QLWR.nwafu-1B.4,QAC.nwafu-1B.4	AX-109437886-AX-111114335	466-480
C19	2B	5	QArea.nwafu-2B.1,QLWR.nwafu-2B.1,QKPS.nwafu-2B.1,QLWR.nwafu-2B.2,QKPS.nwafu-2B.2	AX-110005604-AX-109946366	59-64
C20	2B	4	QTKW.nwafu-2B.1,QPeri.nwafu-2B,QArea.nwafu-2B.2,QKL.nwafu-2B.1	AX-111290526-AX-110990387	107-116
C21	2B	6	QSB.nwafu-2B.1,QKPS.nwafu-2B.3,QTKW.nwafu-2B.2,QSB.nwafu-2B.2,QKPS.nwafu-2B.4,QArea.nwafu-2B.3	AX-110430429-AX-111680306	260-268
C22	3B	2	QTKW.nwafu-3B.1,QArea.nwafu-3B	AX-110399054-AX-110164851	157-159
C23	3B	3	QTKW.nwafu-3B.2,QKL.nwafu-3B,QPeri.nwafu-3B	AX-108884614-AX-109858559	183-192
C24	4B	4	QSB.nwafu-4B,QKPS.nwafu-4B.2,QKW.nwafu-4B.2,QAC.nwafu-4B	AX-109617174-AX-110960570	103-116
C25	5B	2	QTKW.nwafu-5B.1,QKPS.nwafu-5B.1	AX-110974577-AX-110691328	93-96
C26	5B	6	QArea.nwafu-5B.1,QSB.nwafu-5B,QLWR.nwafu-5B.1,QTKW.nwafu-5B.2,QLWR.nwafu-5B.2,QKPS.nwafu-5B.2	AX-109038008-AX-109426914	118-143
C27	5B	5	QTKW.nwafu-5B.3,QKPS.nwafu-5B.3,QArea.nwafu-5B.2,QPeri.nwafu-5B.1,QKL.nwafu-5B.1	AX-110502417-AX-109941486	211-225
C28	5B	5	QKL.nwafu-5B.2,QPeri.nwafu-5B.2,QLWR.nwafu-5B.4,QPeri.nwafu-5B.3,QKL.nwafu-5B.3	AX-109040704-AX-111091795	274-297
C29	5B	2	QLWR.nwafu-5B.6,QHD.nwafu-5B.2	AX-111029992-AX-109272590	403-407
C30	6B	3	QLWR.nwafu-6B,QKW.nwafu-6B.1,QKW.nwafu-6B.2	AX-89438665-AX-111091201	156-163
C31	7B	3	QKPS.nwafu-7B,QArea.nwafu-7B.1,QArea.nwafu-7B.2	AX-110443220-AX-110383476	149-156
QTLs from each year located within 10 cM and affected two or more traits were identiﬁed as a QTL cluster
The QTL with underlines means stable QTL for each trait. The bold font means the major QTL.
