# Supplementary material for: QTL Mapping for Important Agronomic Traits Using a Wheat55K SNP Array-Based Genetic Map in Tetraploid Wheat
Source: Plants (Basel). 2023 Feb 14;12(4):847. doi: 10.3390/plants12040847 (PMC9964379; doi:10.3390/plants12040847)
Supplement: Supplementary file 1 [file plants-12-00847-s001.zip › Supplementary Table 5.xlsx]

## Sheet: multiple environment analysis
Supplemental Table S5 QTL detected for the 12 traits from multienvironment trials (MET)
Traits	cQTL	Position	Interval (cM)	LeftMarker	RightMarker	LOD	LOD(A)	LOD(AbyE)	PVE	PVE(A)	PVE(AbyE)	Add
PH	cQPH.nwafu-2A	307	298.44-310.52	AX-111046654	AX-111171856	2.9783	2.6394	0.3389	0.9084	0.8162	0.0922	1.9617
	cQPH.nwafu-3A.1	98	97.21-98.86	AX-110409374	AX-110968019	20.3678	10.6346	9.7332	5.4795	3.2694	2.2101	-4.1364
	cQPH.nwafu-3A.2	428	427.82-441.43	AX-111634183	AX-111212311	5.9232	4.8522	1.071	1.7318	1.4575	0.2742	2.6224
	cQPH.nwafu-4A	139	136.33-143.09	AX-108959104	AX-111127591	2.9432	2.1328	0.8104	0.8524	0.6476	0.2048	1.8309
	cQPH.nwafu-5A	436	429.04-437.14	AX-111584250	AX-108845112	3.0519	0.5931	2.4587	0.838	0.1757	0.6622	-0.9273
	cQPH.nwafu-6A.1	137	134.47-147.24	AX-111168832	AX-110056145	2.6859	2.5193	0.1666	0.7731	0.7629	0.0102	-1.8965
	cQPH.nwafu-6A.2	198	197.82-201.86	AX-110419766	AX-111161134	115.627	93.275	22.3521	53.574	51.3247	2.2494	16.1159
	cQPH.nwafu-6A.3	206	203.72-214.18	AX-111634639	AX-111800524	13.7697	8.3459	5.4237	4.2733	2.606	1.6673	3.6589
	cQPH.nwafu-1B.1	277	275.43-277.42	AX-108748303	AX-111508984	3.0765	2.8511	0.2255	0.919	0.8289	0.09	-1.9901
	cQPH.nwafu-1B.2	305	304.46-319.59	AX-110121263	AX-110947949	4.7614	4.7526	0.0088	1.4668	1.3923	0.0746	2.5748
	cQPH.nwafu-1B.3	321	320.58-324.11	AX-108951332	AX-110945360	2.582	2.4377	0.1443	0.7731	0.7351	0.038	2.0107
	cQPH.nwafu-1B.4	339	338.53-341.22	AX-110591681	AX-111486820	3.3113	3.1115	0.1998	0.9787	0.9065	0.0722	-2.1796
	cQPH.nwafu-1B.5	382	381.5-382.11	AX-111125589	AX-110128022	2.8137	2.5852	0.2285	0.8056	0.762	0.0436	1.8947
	cQPH.nwafu-2B.1	85	71.16-86.82	AX-109946366	AX-108796024	2.6184	2.575	0.0435	0.7876	0.758	0.0296	-1.8918
	cQPH.nwafu-2B.2	166	165.67-166.99	AX-109015706	AX-110372053	13.3074	11.1749	2.1324	3.8252	3.5466	0.2786	4.2505
	cQPH.nwafu-2B.3	239	238.78-242.93	AX-89577891	AX-109548273	4.5052	4.1599	0.3453	1.6488	1.2655	0.3833	2.4731
	cQPH.nwafu-2B.4	295	294.99-305.05	AX-110932305	AX-94849048	2.7953	2.4921	0.3032	0.7593	0.7517	0.0076	-1.8819
	cQPH.nwafu-2B.5	319	305.68-326.66	AX-110426897	AX-108924817	2.7062	2.5865	0.1196	0.7199	0.7146	0.0053	-1.834
	cQPH.nwafu-2B.6	383	376.91-390.54	AX-109281639	AX-111105832	3.6842	3.4244	0.2598	1.0232	0.9287	0.0945	2.0911
	cQPH.nwafu-2B.7	396	395.95-402.14	AX-110529416	AX-109283889	3.1346	3.1166	0.0181	0.9943	0.9372	0.0571	-2.2713
	cQPH.nwafu-2B.8	426	415.16-426.46	AX-109464076	AX-109287234	2.8855	2.7153	0.1702	0.828	0.8057	0.0223	1.9491
	cQPH.nwafu-2B.9	444	443.27-445.93	AX-111547699	AX-111457622	4.2074	4.088	0.1194	1.2717	1.2538	0.0179	-2.5456
	cQPH.nwafu-3B	127	126.11-127.09	AX-111045342	AX-110928676	3.7101	3.4768	0.2333	1.0716	1.0446	0.0271	2.2479
HD	cQHD.nwafu-2A.1	238	233.5-254.47	AX-111016073	AX-110451700	2.7133	2.6976	0.0157	2.9211	2.8665	0.0545	-0.4428
	cQHD.nwafu-2A.2	262	254.47-262.31	AX-110451700	AX-110052432	3.5321	2.776	0.7561	4.804	3.0596	1.7444	0.4812
	cQHD.nwafu-2A.3	319	318.39-326.12	AX-110411339	AX-108743405	3.365	1.5604	1.8046	2.9076	1.6799	1.2277	-0.3388
	cQHD.nwafu-3A	157	152.56-165.33	AX-108737367	AX-109498430	2.6732	2.4724	0.2008	2.7634	2.7578	0.0056	0.4353
	cQHD.nwafu-4A	83	78.4-83.27	AX-110556057	AX-108870577	2.6454	1.4397	1.2057	2.3041	1.5594	0.7447	0.3264
	cQHD.nwafu-5A	261	242.25-261.17	AX-111126249	AX-110368031	10.9355	7.3256	3.6099	10.7354	8.2497	2.4857	0.7821
	cQHD.nwafu-6A.1	53	52.91-53.9	AX-108729874	AX-111500968	3.814	3.7254	0.0886	4.7729	4.061	0.7119	0.5279
	cQHD.nwafu-6A.2	200	197.82-201.86	AX-110419766	AX-111161134	11.2115	7.6486	3.5629	15.6891	8.698	6.9911	-0.8171
	cQHD.nwafu-6A.3	204	203.72-214.18	AX-111634639	AX-111800524	8.5331	5.2608	3.2723	8.0638	5.8908	2.1729	-0.6772
	cQHD.nwafu-1B	62	52.48-62.09	AX-111221126	AX-109449137	6.4184	4.0559	2.3625	5.9371	4.4708	1.4663	0.5979
	cQHD.nwafu-2B	287	284.56-293.68	AX-109019008	AX-109816405	7.0074	6.8069	0.2004	8.8233	7.363	1.4603	0.721
	cQHD.nwafu-5B.1	37	36.46-44.38	AX-109827342	AX-109025858	5.4905	2.2594	3.2312	4.7276	2.5731	2.1545	0.4232
	cQHD.nwafu-5B.2	407	390.91-407.78	AX-111029992	AX-109272590	2.5671	2.2645	0.3026	2.4457	2.4136	0.0321	0.4062
SL	cQSL.nwafu-2A	69	0-71.16	AX-110162878	AX-109313122	4.1856	3.9701	0.2155	4.6964	4.541	0.1554	-0.2194
	cQSL.nwafu-3A	244	223.21-244.18	AX-111762953	AX-109078462	20.2761	20.2695	0.0067	26.7739	26.4213	0.3526	0.5266
	cQSL.nwafu-4A.1	304	303.85-305.14	AX-111040045	AX-110567219	8.3098	5.0334	3.2764	10.123	5.6083	4.5147	-0.2421
	cQSL.nwafu-4A.2	309	305.14-309.21	AX-109849268	AX-109369221	3.3625	1.8071	1.5554	3.8211	2.1498	1.6713	0.1506
	cQSL.nwafu-4A.3	381	380.01-381.92	AX-111067027	AX-109393001	5.9001	5.5363	0.3638	6.8945	6.588	0.3065	0.2685
	cQSL.nwafu-6A.1	63	56.93-65.75	AX-95090235	AX-111022547	3.2139	3.1975	0.0164	3.5329	3.5326	0.0003	-0.1896
	cQSL.nwafu-6A.2	197	196.86-197.82	AX-108958326	AX-110419766	8.09	7.3659	0.7241	10.3108	8.5976	1.7132	0.3043
	cQSL.nwafu-5B	237	232.51-237.85	AX-111067739	AX-108790507	3.1545	3.1524	0.0021	3.5387	3.5299	0.0088	-0.1878
KPS	cQKPS.nwafu-3A	359	358.98-361.03	AX-109925527	AX-109875507	3.7468	0.4727	3.2741	4.4875	0.5357	3.9518	0.7074
	cQKPS.nwafu-6A	118	117.84-118.15	AX-111019702	AX-111027126	4.8193	2.4471	2.3722	9.3342	2.862	6.4723	1.6947
	cQKPS.nwafu-1B.1	80	79.8-80.12	AX-109052978	AX-108995348	3.659	1.8615	1.7975	6.6951	2.1447	4.5504	1.4666
	cQKPS.nwafu-1B.2	213	209.44-213.24	AX-109351246	AX-110941572	3.75	0.8506	2.8994	4.3986	0.9639	3.4347	0.9689
	cQKPS.nwafu-2B.1	60	59.91-63.6	AX-110023570	AX-109473987	4.4388	3.7112	0.7276	7.625	4.1971	3.4278	2.0915
	cQKPS.nwafu-2B.2	64	63.6-71.16	AX-109473987	AX-109946366	5.7818	4.1761	1.6057	9.8243	4.4084	5.4159	-2.054
	cQKPS.nwafu-2B.3	261	253.45-261.6	AX-110430429	AX-109272515	10.7684	8.6862	2.0822	21.4907	10.1044	11.3863	-3.0792
	cQKPS.nwafu-2B.4	268	261.6-268.73	AX-109272515	AX-111680306	3.8989	2.7756	1.1234	7.3685	3.1206	4.2479	1.7563
	cQKPS.nwafu-4B	103	97.11-104.58	AX-109617174	AX-109533971	5.2847	3.8041	1.4806	6.263	4.2596	2.0034	1.9877
	cQKPS.nwafu-5B.1	140	138.55-140.4	AX-110093465	AX-109348971	5.171	3.1036	2.0674	9.9069	3.5827	6.3242	1.8793
	cQKPS.nwafu-5B.2	211	207.16-220.24	AX-110502417	AX-109487166	6.2276	1.3826	4.845	3.4744	1.3347	2.1397	1.156
	cQKPS.nwafu-7B	148	146.89-148.53	AX-111636399	AX-110443220	3.5468	1.5571	1.9897	2.1038	1.7338	0.37	1.3409
TKW	cQTKW.nwafu-1A	30	29.88-31.25	AX-110675575	AX-109383322	4.0157	3.9714	0.0443	6.4516	5.2714	1.1801	1.0006
	cQTKW.nwafu-2A	299	298.44-310.52	AX-111046654	AX-111171856	6.7354	3.1947	3.5406	7.2448	4.2006	3.0443	0.9173
	cQTKW.nwafu-6A.1	172	168.42-178.88	AX-110636327	AX-109963527	4.6951	3.0471	1.6481	4.6646	3.7698	0.8948	0.8468
	cQTKW.nwafu-6A.2	311	310.88-360.8	AX-108781069	AX-108929747	3.3289	2.1183	1.2106	3.2725	2.7429	0.5296	-0.7183
	cQTKW.nwafu-7A	105	104.88-106.8	AX-110529210	AX-111264791	2.8664	0.0723	2.7941	3.1889	0.0958	3.0931	0.1348
	cQTKW.nwafu-1B.1	85	84.86-87.74	AX-109890962	AX-110926323	5.6135	3.1235	2.49	6.1829	4.147	2.0359	-0.8953
	cQTKW.nwafu-1B.2	215	213.24-215.23	AX-110941572	AX-109455826	5.1529	3.1923	1.9606	5.6831	4.2337	1.4494	-0.9095
	cQTKW.nwafu-1B.3	337	335.88-338.53	AX-110101967	AX-110591681	5.44	3.2159	2.2241	6.0556	4.1495	1.906	-0.9378
	cQTKW.nwafu-2B.1	111	106.58-111.52	AX-111290526	AX-111102908	6.1333	2.0384	4.0949	6.0327	2.4713	3.5613	0.7276
	cQTKW.nwafu-2B.2	260	253.45-261.6	AX-110430429	AX-109272515	6.6597	4.0728	2.5869	7.3084	5.2979	2.0104	1.0096
	cQTKW.nwafu-2B.3	268	261.6-268.73	AX-109272515	AX-111680306	2.83	2.5284	0.3016	3.4213	2.9232	0.4981	-0.7688
	cQTKW.nwafu-3B	183	181.92-183.61	AX-108884614	AX-108894802	3.0799	2.5351	0.5448	5.2878	3.2152	2.0726	-0.8071
	cQTKW.nwafu-5B.1	108	107.77-109.05	AX-111566304	AX-109901787	4.1311	1.275	2.8561	3.6028	1.4956	2.1072	0.5328
	cQTKW.nwafu-5B.2	113	110.31-117.19	AX-108773010	AX-109038008	6.6606	1.3255	5.3351	6.7899	1.7475	5.0423	0.5999
	cQTKW.nwafu-5B.3	120	117.19-120.23	AX-109038008	AX-109941615	3.7523	1.2744	2.4778	3.7551	1.5591	2.196	-0.5584
KL	cQKL.nwafu-1A.1	59	49.51-59.74	AX-110507135	AX-110476443	3.4504	2.1184	1.332	3.5696	2.4737	1.0959	0.066
	cQKL.nwafu-1A.2	179	136.6-179.45	AX-111681412	AX-111582053	3.0078	0.124	2.8838	1.1117	0.1529	0.9589	-0.0164
	cQKL.nwafu-3A.1	380	365.12-380.24	AX-109989137	AX-109627023	2.5144	1.1172	1.3972	1.5356	1.3308	0.2048	0.0499
	cQKL.nwafu-3A.2	419	418.95-419.89	AX-111008949	AX-108885585	2.95	1.059	1.891	1.3242	1.2863	0.0379	-0.048
	cQKL.nwafu-4A	97	85.56-108.24	AX-111522375	AX-111466985	2.6263	0.9482	1.6781	1.0521	0.916	0.136	0.0404
	cQKL.nwafu-5A.1	0	0-34.17	AX-109907797	AX-111454699	4.0054	2.6998	1.3057	5.572	3.2319	2.3401	-0.0754
	cQKL.nwafu-5A.2	79	72.25-79.7	AX-110647322	AX-111290267	3.0715	2.8363	0.2352	4.8647	2.7839	2.0808	-0.0728
	cQKL.nwafu-5A.3	182	181.66-193.92	AX-108861269	AX-110578543	2.9205	0.0161	2.9044	2.2195	0.017	2.2024	0.0055
	cQKL.nwafu-5A.4	240	239.94-242.25	AX-111083486	AX-111126249	2.9516	0.9113	2.0403	1.1059	1.0615	0.0444	0.0439
	cQKL.nwafu-6A.1	57	56.93-65.75	AX-95090235	AX-111022547	3.4016	2.8158	0.5858	5.767	3.3583	2.4087	-0.0766
	cQKL.nwafu-6A.2	84	83.6-84.24	AX-108852957	AX-110042262	4.2255	3.116	1.1095	5.9881	3.7448	2.2433	-0.0861
	cQKL.nwafu-6A.3	88	87.7-88.63	AX-109836167	AX-110576642	3.5492	2.8805	0.6686	6.3727	3.4309	2.9418	0.0818
	cQKL.nwafu-6A.4	93	92.81-94.79	AX-109915394	AX-108914846	3.1342	2.5395	0.5947	4.0222	2.4864	1.5358	-0.0686
	cQKL.nwafu-7A.1	126	125.62-130.92	AX-111122010	AX-108769995	2.7205	0.1572	2.5633	0.5591	0.1905	0.3686	0.0189
	cQKL.nwafu-7A.2	131	130.92-132.52	AX-108769995	AX-108799932	3.4775	0.6449	2.8326	1.236	0.789	0.447	-0.0379
	cQKL.nwafu-7A.3	149	148.15-159.54	AX-110077383	AX-110632223	5.3344	1.0861	4.2483	1.3516	1.1973	0.1543	-0.0477
	cQKL.nwafu-7A.4	255	230.08-255.14	AX-109561279	AX-111157442	6.4399	2.2259	4.214	3.4941	2.7011	0.793	-0.0776
	cQKL.nwafu-3B	192	191.33-199.4	AX-110989965	AX-109858559	6.2103	2.8548	3.3555	4.5257	3.3455	1.1802	-0.0789
	cQKL.nwafu-5B.1	224	223.53-232.19	AX-110404958	AX-109941486	13.4853	2.8147	10.6705	5.6456	3.4428	2.2028	-0.0778
	cQKL.nwafu-5B.2	278	278-282.23	AX-110503586	AX-111034200	5.3031	3.9034	1.3997	16.9573	4.9405	12.0168	-0.093
	cQKL.nwafu-5B.3	409	408.72-454.76	AX-110042137	AX-110437795	2.6383	0.7513	1.887	0.9113	0.9105	0.0008	-0.0399
	cQKL.nwafu-6B	281	280.48-299.16	AX-110522948	AX-111218215	4.4269	1.3285	3.0985	2.4521	1.5474	0.9047	-0.0556
	cQKL.nwafu-7B	149	148.53-149.16	AX-110443220	AX-109864353	2.8299	2.538	0.2919	5.2611	3.0279	2.2332	-0.0777
KW	cQKW.nwafu-1A	30	29.88-31.25	AX-110675575	AX-109383322	2.7959	1.3106	1.4853	1.6732	1.5487	0.1245	0.0255
	cQKW.nwafu-2A	299	298.44-310.52	AX-111046654	AX-111171856	2.6232	0.7479	1.8752	0.9439	0.8711	0.0728	0.0196
	cQKW.nwafu-3A	286	273.22-286.42	AX-108870115	AX-108920525	4.6414	1.8743	2.767	2.9405	2.1361	0.8044	0.0303
	cQKW.nwafu-6A	312	310.88-360.8	AX-108781069	AX-108929747	4.829	1.4764	3.3526	3.0053	1.7044	1.3009	-0.0266
	cQKW.nwafu-1B	264	261.77-275.11	AX-110986289	AX-110920101	3.9653	2.8638	1.1015	3.4771	3.0387	0.4383	-0.0355
	cQKW.nwafu-3B	158	157.66-158.61	AX-111568965	AX-111461296	2.9419	2.1825	0.7595	2.9951	2.559	0.4361	0.0334
	cQKW.nwafu-4B.1	72	71.83-72.49	AX-110543384	AX-110103359	3.9574	0.149	3.8084	1.5803	0.193	1.3873	-0.009
	cQKW.nwafu-4B.2	113	112.72-113.07	AX-111221393	AX-111254019	7.5974	2.7538	4.8435	4.388	3.2724	1.1156	0.037
	cQKW.nwafu-5B	115	110.31-117.19	AX-108773010	AX-109038008	2.7248	0.7483	1.9765	1.1013	0.8483	0.2529	0.0201
	cQKW.nwafu-6B	157	155.31-157.29	AX-89438665	AX-109417511	3.6854	2.0554	1.63	3.188	2.4384	0.7497	0.0325
LWR	cQLWR.nwafu-1A.1	61	60.72-87.56	AX-111647970	AX-110910898	2.6168	2.2941	0.3228	1.5151	1.436	0.0791	0.0161
	cQLWR.nwafu-1A.2	294	293.28-311.63	AX-109408386	AX-110927937	3.4321	3.4032	0.0289	2.1045	2.074	0.0304	-0.02
	cQLWR.nwafu-3A.1	359	358.98-361.03	AX-109925527	AX-109875507	13.5917	13.5177	0.074	9.5179	9.2946	0.2232	-0.041
	cQLWR.nwafu-3A.2	454	451.72-454.34	AX-110977533	AX-111684999	5.1306	3.3971	1.7335	2.9852	2.1663	0.8189	0.0213
	cQLWR.nwafu-4A	403	402.34-403.28	AX-108939255	AX-111085271	4.1224	2.4363	1.6861	2.3946	1.5428	0.8518	-0.017
	cQLWR.nwafu-5A	37	34.17-38.95	AX-111454699	AX-108822639	7.1002	7.035	0.0652	4.6878	4.4013	0.2865	0.028
	cQLWR.nwafu-6A.1	40	37.06-40.35	AX-110600929	AX-108892718	4.8471	4.803	0.0441	2.9905	2.9265	0.064	-0.0236
	cQLWR.nwafu-6A.2	45	44.71-45.02	AX-111063393	AX-110064260	3.5622	3.4538	0.1084	2.3307	2.1609	0.1698	0.0197
	cQLWR.nwafu-6A.3	48	47.88-50.49	AX-111549411	AX-111011118	3.3115	3.2219	0.0896	2.1391	2.009	0.1302	0.0189
	cQLWR.nwafu-6A.4	54	53.9-56.93	AX-108855329	AX-95090235	2.8032	2.7869	0.0163	1.7172	1.6906	0.0267	0.0173
	cQLWR.nwafu-7A.1	167	166.66-175.46	AX-111545214	AX-111513167	17.7402	12.8351	4.9051	10.6363	8.3614	2.2749	0.0404
	cQLWR.nwafu-7A.2	294	293.97-294.28	AX-109624261	AX-109902411	4.2548	4.1897	0.0651	2.6528	2.6034	0.0494	0.0222
	cQLWR.nwafu-7A.3	371	370.96-371.27	AX-109431738	AX-111022849	2.7911	2.3898	0.4013	1.5959	1.496	0.0999	-0.0164
	cQLWR.nwafu-1B.1	205	202.88-206.82	AX-94748504	AX-109326859	7.8967	4.2492	3.6475	4.3756	2.6514	1.7242	0.0226
	cQLWR.nwafu-1B.2	224	223.38-224.01	AX-109375483	AX-110545571	5.8907	4.1093	1.7814	5.0552	2.669	2.3861	0.0224
	cQLWR.nwafu-1B.3	261	260.81-261.13	AX-109406351	AX-110370983	3.9226	3.7585	0.1641	2.3511	2.2981	0.053	0.0202
	cQLWR.nwafu-1B.4	303	302.85-304.15	AX-111621910	AX-108946869	2.8027	2.4883	0.3145	1.696	1.5572	0.1388	0.0167
	cQLWR.nwafu-1B.5	473	471.93-473.05	AX-111618813	AX-110394873	8.4966	4.2793	4.2173	5.5038	2.7651	2.7386	-0.0263
	cQLWR.nwafu-2B.1	64	63.6-71.16	AX-109473987	AX-109946366	2.5586	2.0218	0.5368	1.7683	1.2125	0.5558	-0.015
	cQLWR.nwafu-2B.2	262	261.6-268.73	AX-109272515	AX-111680306	2.6319	2.1002	0.5317	1.4526	1.2729	0.1797	-0.0151
	cQLWR.nwafu-3B	268	259.63-268.51	AX-110578069	AX-109325865	2.9219	2.677	0.2449	1.7395	1.6737	0.0658	0.0175
	cQLWR.nwafu-4B.1	0	0-7.3	AX-111213780	AX-111171165	2.5108	2.1528	0.358	1.8408	1.343	0.4978	0.0159
	cQLWR.nwafu-4B.2	178	160.02-178.01	AX-108776440	AX-111497363	7.4856	5.0622	2.4234	6.5327	3.2809	3.2518	0.0256
	cQLWR.nwafu-4B.3	192	178.01-192.96	AX-111497363	AX-110364031	2.7067	1.6832	1.0235	2.1768	1.0766	1.1003	-0.0142
	cQLWR.nwafu-5B	391	390.91-407.78	AX-111029992	AX-109272590	4.0483	1.8041	2.2442	3.4166	1.1477	2.2689	-0.0144
	cQLWR.nwafu-6B.1	157	155.31-157.29	AX-89438665	AX-109417511	7.7028	6.3289	1.3739	4.498	3.9972	0.5008	-0.0273
	cQLWR.nwafu-6B.2	178	177.4-178.37	AX-111151500	AX-111618122	2.9122	2.3592	0.553	1.7655	1.4687	0.2968	-0.0174
Peri	cQPeri.nwafu-3A.1	319	318.8-336.79	AX-109509229	AX-111806403	2.8049	0.3887	2.4162	1.0217	0.574	0.4477	-0.0746
	cQPeri.nwafu-3A.2	418	408.2-418.64	AX-110566098	AX-111161246	5.3488	1.0177	4.3311	1.4279	1.318	0.1099	0.1141
	cQPeri.nwafu-4A	88	85.56-108.24	AX-111522375	AX-111466985	3.3736	0.6975	2.6761	1.5687	0.9135	0.6552	0.0944
	cQPeri.nwafu-5A.1	0	0-34.17	AX-109907797	AX-111454699	3.0685	2.3766	0.6919	6.5563	3.5237	3.0326	-0.1853
	cQPeri.nwafu-5A.2	80	79.7-80.32	AX-111290267	AX-111076855	2.9892	2.7065	0.2827	7.1264	4.0043	3.1221	-0.209
	cQPeri.nwafu-6A.1	84	83.6-84.24	AX-108852957	AX-110042262	2.6646	2.2348	0.4298	6.2522	3.3181	2.9341	-0.1908
	cQPeri.nwafu-6A.2	299	297.61-304.54	AX-110403460	AX-109351618	3.0089	0.5992	2.4097	1.5792	0.8726	0.7066	-0.092
	cQPeri.nwafu-7A.1	149	148.15-159.54	AX-110077383	AX-110632223	7.623	0.9514	6.6716	1.6364	1.251	0.3854	-0.1149
	cQPeri.nwafu-7A.2	255	230.08-255.14	AX-109561279	AX-111157442	4.3912	1.168	3.2233	2.5705	1.7452	0.8254	-0.1468
	cQPeri.nwafu-3B	192	191.33-199.4	AX-110989965	AX-109858559	7.8964	3.02	4.8763	5.5703	4.2965	1.2738	-0.2103
	cQPeri.nwafu-5B.1	221	220.24-222.15	AX-109487166	AX-111002136	9.6128	1.3267	8.2861	4.6035	1.9605	2.643	-0.1385
	cQPeri.nwafu-5B.2	278	278-282.23	AX-110503586	AX-111034200	4.8205	3.0337	1.7868	18.2993	4.7165	13.5829	-0.2138
	cQPeri.nwafu-7B	149	148.53-149.16	AX-110443220	AX-109864353	3.1147	2.3041	0.8106	5.5327	3.4313	2.1015	-0.1947
Area	cQArea.nwafu-5A.1	0	0-34.17	AX-109907797	AX-111454699	3.0346	1.7219	1.3127	4.0981	2.1868	1.9113	-0.2302
	cQArea.nwafu-5A.2	80	79.7-80.32	AX-111290267	AX-111076855	2.5846	2.5495	0.0351	6.5938	3.2049	3.3889	-0.2946
	cQArea.nwafu-6A	82	75.13-83.6	AX-109478902	AX-108852957	2.6004	1.6107	0.9897	3.2466	1.8258	1.4209	-0.2196
	cQArea.nwafu-1B	77	74.29-79.16	AX-108788663	AX-109304925	7.9348	2.2101	5.7246	5.2458	2.4603	2.7855	-0.2531
	cQArea.nwafu-2B.1	60	59.91-63.6	AX-110023570	AX-109473987	3.744	0.7225	3.0215	0.9236	0.8981	0.0254	-0.1566
	cQArea.nwafu-2B.2	111	106.58-111.52	AX-111290526	AX-111102908	2.8972	1.9211	0.9761	2.4579	1.896	0.5619	0.2276
	cQArea.nwafu-2B.3	262	261.6-268.73	AX-109272515	AX-111680306	7.6929	0.3551	7.3377	0.8324	0.4301	0.4023	0.1025
	cQArea.nwafu-3B	159	158.61-172.18	AX-111461296	AX-110164851	4.5977	2.5674	2.0303	4.4138	3.2722	1.1416	0.2868
	cQArea.nwafu-5B.1	117	110.31-117.19	AX-108773010	AX-109038008	3.8629	0.3091	3.5539	0.4554	0.3956	0.0598	0.1078
	cQArea.nwafu-5B.2	220	207.16-220.24	AX-110502417	AX-109487166	8.8252	1.7935	7.0316	7.1237	2.3269	4.7968	-0.2378
	cQArea.nwafu-7B.1	150	149.47-155.94	AX-109275370	AX-109861621	5.1019	3.1418	1.9601	4.6391	3.3112	1.3279	-0.2946
	cQArea.nwafu-7B.2	156	155.94-160.03	AX-109861621	AX-110383476	5.368	2.1074	3.2606	3.3702	2.5639	0.8063	0.272
AC	cQAC.nwafu-3A.1	420	419.89-420.52	AX-108885585	AX-110531758	20.5063	14.2922	6.2141	10.0381	8.1998	1.8382	0.2092
	cQAC.nwafu-3A.2	428	427.82-441.43	AX-111634183	AX-111212311	2.8388	0.1977	2.6411	1.4603	0.1182	1.3421	0.0247
	cQAC.nwafu-3A.3	442	441.43-451.72	AX-111212311	AX-110977533	13.6768	6.914	6.7628	6.2775	3.8846	2.3929	-0.1519
	cQAC.nwafu-4A.1	83	78.4-83.27	AX-110556057	AX-108870577	3.6145	3.4827	0.1319	1.944	1.8803	0.0637	0.0983
	cQAC.nwafu-4A.2	445	424.31-447.4	AX-109406677	AX-111618007	11.3513	10.2529	1.0984	5.8565	5.5316	0.3249	0.1816
	cQAC.nwafu-4A.3	534	491.27-535.28	AX-109316763	AX-109516552	2.719	1.7598	0.9592	1.7058	0.9311	0.7747	-0.0692
	cQAC.nwafu-5A.1	117	116.58-117.85	AX-111091728	AX-109934491	2.6716	1.7859	0.8857	1.7674	0.9711	0.7963	0.0707
	cQAC.nwafu-5A.2	161	154.48-161.26	AX-111649135	AX-110962177	3.5732	2.5956	0.9776	2.3399	1.4003	0.9397	-0.0858
	cQAC.nwafu-6A	163	159.18-167.78	AX-110077933	AX-111727984	6.5295	4.9708	1.5587	3.0737	2.8418	0.2319	-0.1208
	cQAC.nwafu-7A.1	406	390.94-406.09	AX-111491951	AX-111586562	2.6435	1.794	0.8495	1.1701	0.9754	0.1947	0.0708
	cQAC.nwafu-7A.2	596	550.45-598.15	AX-108728895	AX-110484953	3.4445	1.7801	1.6644	1.301	0.9236	0.3774	0.0695
	cQAC.nwafu-1B.1	37	0-41.32	AX-109839671	AX-108783357	2.6127	2.3973	0.2154	1.5147	1.2495	0.2652	0.0805
	cQAC.nwafu-1B.2	240	239.3-240.28	AX-110501414	AX-109372766	2.8035	2.3517	0.4518	1.3634	1.2757	0.0877	0.0809
	cQAC.nwafu-1B.3	472	471.93-473.05	AX-111618813	AX-110394873	35.9578	33.7713	2.1865	21.0264	21.0095	0.0169	0.3808
	cQAC.nwafu-2B.1	0	0-26.17	AX-108959430	AX-109270667	4.8317	4.2233	0.6083	2.9429	2.3261	0.6168	0.1149
	cQAC.nwafu-2B.2	60	59.91-63.6	AX-110023570	AX-109473987	2.5612	2.3407	0.2205	1.4586	1.2462	0.2124	-0.0852
	cQAC.nwafu-2B.3	168	167.95-168.26	AX-110545550	AX-109458886	2.7736	2.2872	0.4864	1.5741	1.215	0.3591	-0.0805
	cQAC.nwafu-2B.4	417	415.16-426.46	AX-109464076	AX-109287234	2.6508	2.2532	0.3977	1.3495	1.1861	0.1634	0.0781
	cQAC.nwafu-5B.1	366	365.15-367.82	AX-109394259	AX-109426273	4.3575	2.0533	2.3042	1.7664	1.0561	0.7103	0.0737
	cQAC.nwafu-5B.2	395	390.91-407.78	AX-111029992	AX-109272590	2.6561	2.1928	0.4633	1.521	1.1616	0.3594	-0.0776
	cQAC.nwafu-7B.1	326	317.73-326.08	AX-89703681	AX-109321537	2.531	2.5152	0.0158	1.5027	1.3642	0.1385	0.0837
	cQAC.nwafu-7B.2	410	409.61-411.55	AX-108924545	AX-109871179	3.0162	1.815	1.2011	1.2859	0.992	0.294	0.0721
SB	cQSB.nwafu-3A	297	296.34-297.33	AX-111471085	AX-109522711	2.9359	2.7109	0.225	2.6552	2.3878	0.2674	-0.1394
	cQSB.nwafu-4A	376	353.57-376.55	AX-109961596	AX-111608459	6.5263	4.3356	2.1908	6.1534	3.7703	2.3831	0.1795
	cQSB.nwafu-7A	148	147.84-148.15	AX-110024998	AX-110077383	4.8973	2.7596	2.1378	4.6061	2.4173	2.1888	0.1489
	cQSB.nwafu-2B.1	260	253.45-261.6	AX-110430429	AX-109272515	23.2514	22.7705	0.4809	22.5235	21.908	0.6155	-0.4277
	cQSB.nwafu-2B.2	268	261.6-268.73	AX-109272515	AX-111680306	11.6506	11.6479	0.0027	12.6726	12.6181	0.0545	0.3341
	cQSB.nwafu-4B	104	97.11-104.58	AX-109617174	AX-109533971	2.9939	2.5901	0.4039	2.5741	2.239	0.3351	0.136
cQTL: represents QTL identified by combined QTL analysis of multi-environment trials.
LOD: likelihood of odds.
LOD (A) and LOD (AE): indicate the LOD value for additive and dominance effects and LOD score for additive and dominance by environment effects, respectively.
PVE (A) and PVE (AE): represent phenotypic variation explained by additive and dominance effects and additive and dominance by environment effects for corresponding QTL,respectively.
The underlined cQTLs indicate that they are the stable QTLs identified by BIP method in this study
The bold font cQTLs indicate that they are the major QTLs identified by BIP method in this study
