# Supplementary material for: QTL Mapping for Important Agronomic Traits Using a Wheat55K SNP Array-Based Genetic Map in Tetraploid Wheat
Source: Plants (Basel). 2023 Feb 14;12(4):847. doi: 10.3390/plants12040847 (PMC9964379; doi:10.3390/plants12040847)
Supplement: Supplementary file 1 [file plants-12-00847-s001.zip › Supplementary Table 6.xlsx]

## Sheet: eQTLs that interact with QTL
Supplemental Table S6 Epistatic QTLs analysis for the 12 traits by the EPI module
Traits	eQTL1	Position1	LeftMarker1	RightMarker1	eQTL2	Position2	LeftMarker2	RightMarker2	LOD	PVE(%)	Add1	Add2	Add by Add
PH	QPH.nwafu-6A.2	210	AX-111634639	AX-111800524	eQPH.nwafu-5B.10	260	AX-109512214	AX-109290836	6.3607	1.5894	2.1908	1.4191	-3.1312
SL	QSL.nwafu-3A	225	AX-111762953	AX-109078462	eQSL.nwafu-6A	285	AX-108748477	AX-111048491	5.8996	4.5782	0.0086	0.0356	-0.3063
	QSL.nwafu-3A	225	AX-111762953	AX-109078462	eQSL.nwafu-6B	265	AX-110676417	AX-110667505	5.069	3.8515	0.0277	0.1195	-0.2907
KL	QKL.nwafu-7A.2	255	AX-109561279	AX-111157442	eQKL.nwafu-7A.6	385	AX-111030876	AX-109886588	5.8079	3.9175	-0.0833	-0.0422	-0.0749
KW	QKW.nwafu-6A	360	AX-108781069	AX-108929747	eQKW.nwafu-2B.2	260	AX-110430429	AX-109272515	5.8513	3.633	-0.0133	0.0221	-0.0473
	QKW.nwafu-3A	285	AX-108870115	AX-108920525	eQKW.nwafu-4B.3	85	AX-110484620	AX-110008323	5.9938	3.2212	0.0214	0.0149	0.035
LWR	eQLWR.nwafu-5A.4	260	AX-111126249	AX-110368031	QLWR.nwafu-7A.1	175	AX-111545214	AX-111513167	5.0113	2.9806	0.0164	-0.0203	-0.025
	QLWR.nwafu-7A.1	175	AX-111545214	AX-111513167	eQLWR.nwafu-1B.6	275	AX-110986289	AX-110920101	12.9026	5.6133	-0.0213	0.0138	-0.0379
	eQLWR.nwafu-1A.6	355	AX-110424311	AX-110453536	QLWR.nwafu-1B.4	500	AX-110394873	AX-111114335	5.5849	2.3575	0.011	-0.0122	0.025
	QLWR.nwafu-1B.4	500	AX-110394873	AX-111114335	eQLWR.nwafu-2B.4	155	AX-110196737	AX-110049360	5.7746	2.3452	-0.0005	0.0155	0.0254
	QLWR.nwafu-1B.4	500	AX-110394873	AX-111114335	eQLWR.nwafu-5B.3	205	AX-111495304	AX-110502417	6.6894	2.8955	0.002	-0.014	-0.0289
AC	QAC.nwafu-3A.2	435	AX-111634183	AX-111212311	QAC.nwafu-1B.3	465	AX-109437886	AX-111618813	12.5025	4.0101	-0.2034	0.2156	-0.1693
	QAC.nwafu-4A.1	435	AX-109406677	AX-111618007	QAC.nwafu-1B.3	465	AX-109437886	AX-111618813	22.6888	7.3101	0.288	0.2247	0.218
	eQAC.nwafu-5A.11	310	AX-109499381	AX-109854183	QAC.nwafu-1B.3	465	AX-109437886	AX-111618813	9.6149	3.1632	-0.1925	0.1488	-0.1427
	eQAC.nwafu-6A.6	205	AX-111634639	AX-111800524	QAC.nwafu-1B.3	465	AX-109437886	AX-111618813	8.1307	2.7694	0.1233	0.16	0.1483
	eQAC.nwafu-2A.1	85	AX-109621306	AX-110493738	QAC.nwafu-1B.3	470	AX-109437886	AX-111618813	7.1925	1.5384	-0.1455	0.2666	-0.1165
	eQAC.nwafu-7A.1	95	AX-110410864	AX-109288617	QAC.nwafu-1B.3	470	AX-109437886	AX-111618813	14.7897	4.2918	-0.1831	0.2701	-0.1902
	eQAC.nwafu-1A.6	330	AX-111682431	AX-109482106	QAC.nwafu-1B.4	475	AX-110394873	AX-111114335	10.6777	3.0463	0.1041	0.1048	0.1845
	QAC.nwafu-1B.3	465	AX-109437886	AX-111618813	QAC.nwafu-1B.4	485	AX-110394873	AX-111114335	14.5427	6.5778	0.2686	0.2128	0.2033
	QAC.nwafu-1B.3	470	AX-109437886	AX-111618813	eQAC.nwafu-2B.8	420	AX-109464076	AX-109287234	12.763	3.5437	0.2519	0.2005	0.1715
	QAC.nwafu-1B.3	470	AX-109437886	AX-111618813	eQAC.nwafu-3B.2	100	AX-108914541	AX-109353484	11.3524	3.3488	0.2902	-0.1684	-0.1706
	QAC.nwafu-4A.2	455	AX-111618007	AX-109316763	eQAC.nwafu-4B.3	40	AX-109074448	AX-110611878	6.6284	2.1524	0.1021	-0.1012	-0.1259
	QAC.nwafu-1B.3	470	AX-109437886	AX-111618813	eQAC.nwafu-4B.10	145	AX-110070905	AX-111539361	10.3957	3.2952	0.2246	-0.186	-0.1669
	QAC.nwafu-1B.3	465	AX-109437886	AX-111618813	eQAC.nwafu-5B.5	205	AX-111495304	AX-110502417	11.525	3.511	0.1446	0.1561	0.1682
	QAC.nwafu-1B.3	470	AX-109437886	AX-111618813	eQAC.nwafu-6B.2	150	AX-110130858	AX-109518105	15.2314	4.8127	0.2388	-0.2042	-0.2029
	QAC.nwafu-4A.2	455	AX-111618007	AX-109316763	eQAC.nwafu-7B.4	265	AX-109825500	AX-109939313	5.9703	2.4135	0.105	-0.0628	-0.1355
	QAC.nwafu-1B.4	475	AX-110394873	AX-111114335	eQAC.nwafu-7B.13	530	AX-95098493	AX-95142306	8.2064	2.9673	0.087	-0.1212	-0.1582
eQTL: represents QTL identified by epistatic QTL analysis
LOD: likelihood of odds
PVE (%): proportion of phenotypic variation of the corresponding epistatic QTLs
Add1: QTL1 additive effect
Add2: QTL2 additive effect
Add by Add: epistatic effect,the negative values suggests that the epistatic effect of the recombinant genotype was higher than that of the parental genotype
The underlined QTLs indicate that they are the stable QTLs identified by BIP method in this study
The bold font QTLs indicate that they are the major QTLs identified by BIP method in this study

## Sheet: All eQTLs Detected
Supplemental Table S6 Epistatic QTLs analysis for the 12 traits by the EPI module
Traits	eQTL1				eQTL2
	Chromosome1	Position1	LeftMarker1	RightMarker1	Chromosome2	Position2	LeftMarker2	RightMarker2	LOD	PVE(%)	Add1	Add2	Add by Add
PH	1A	135	AX-109348628	AX-111681412	1A	270	AX-109311313	AX-111019903	5.3038	1.1724	0.2647	1.651	-2.5517
	1A	35	AX-109383322	AX-110689497	2A	235	AX-111016073	AX-110451700	7.097	1.4252	0.6303	1.2661	2.7204
	2A	295	AX-110134544	AX-110128531	3A	0	AX-94975578	AX-111487895	5.6985	1.2886	1.1032	-0.2579	2.9792
	1A	45	AX-89431833	AX-111001034	3A	110	AX-108886467	AX-95245536	8.0216	1.6232	1.3817	1.4096	-3.3568
	3A	270	AX-111052976	AX-110162299	3A	335	AX-109509229	AX-111806403	11.2384	1.5416	-6.562	7.074	-8.4137
	1A	35	AX-109383322	AX-110689497	4A	175	AX-109437940	AX-110441175	9.9203	2.2377	0.418	0.7769	-3.5946
	3A	335	AX-109509229	AX-111806403	4A	410	AX-110524110	AX-110580622	9.6439	1.1159	5.814	-5.7831	-6.6928
	4A	405	AX-110008111	AX-109505335	4A	415	AX-110434765	AX-110498003	6.7583	0.9971	-1.4894	1.8692	-4.5059
	3A	335	AX-109509229	AX-111806403	5A	215	AX-110618398	AX-110379085	8.1632	0.6555	4.3816	-4.8645	-4.9493
	5A	305	AX-109414961	AX-108741383	5A	330	AX-108800936	AX-108809359	6.1528	0.4005	-6.3967	6.1137	-5.9242
	1A	210	AX-111525529	AX-110021994	5A	455	AX-110392144	AX-109336809	7.8735	1.7217	0.5736	-1.0167	3.1748
	3A	335	AX-109509229	AX-111806403	6A	195	AX-110018729	AX-108958326	11.5704	1.1128	4.9448	-4.9275	-5.9958
	2A	205	AX-110949248	AX-109488051	6A	245	AX-110909483	AX-89321181	6.8087	1.5021	2.1216	0.3425	-3.1002
	6A	260	AX-108727368	AX-108924961	6A	270	AX-109892474	AX-109324679	7.6665	0.6915	-3.8814	4.0183	7.6047
	4A	125	AX-111598883	AX-109419342	6A	290	AX-108753204	AX-110916616	6.3745	1.4225	0.1206	0.1284	-3.11
	5A	155	AX-111649135	AX-110962177	6A	310	AX-111548202	AX-108781069	7.7494	1.5999	0.3797	-0.7075	2.9689
	1A	95	AX-110910898	AX-109348628	6A	360	AX-108781069	AX-108929747	6.4802	1.3142	0.8285	1.3647	-2.8531
	1A	270	AX-109311313	AX-111019903	7A	10	AX-109299731	AX-109846782	6.7413	1.4919	1.469	0.594	2.8563
	7A	40	AX-109889341	AX-111063800	7A	110	AX-110697205	AX-109502520	5.2063	1.1535	-0.2359	-0.1647	2.5458
	5A	325	AX-109854183	AX-109442702	7A	190	AX-110436778	AX-109421861	5.4025	1.0777	0.8096	-1.3188	-2.6418
	2A	305	AX-111046654	AX-111171856	7A	230	AX-111526854	AX-109561279	6.4701	1.4488	2.2157	-1.0611	2.8752
	4A	330	AX-110557238	AX-109958951	7A	255	AX-109561279	AX-111157442	6.4181	0.5518	-7.7625	7.9092	-8.1279
	3A	335	AX-109509229	AX-111806403	7A	350	AX-109968537	AX-110083834	6.6946	0.5669	4.1908	-5.0639	-4.4654
	6A	260	AX-108727368	AX-108924961	7A	350	AX-109968537	AX-110083834	5.2791	1.1892	0.2381	-1.552	2.5579
	1A	100	AX-110910898	AX-109348628	1B	75	AX-108788663	AX-109304925	6.7037	1.3522	0.5858	0.2941	-3.0673
	5A	370	AX-109473084	AX-111557804	1B	75	AX-108788663	AX-109304925	9.1473	1.9736	-0.4527	0.2777	3.4042
	7A	105	AX-110529210	AX-111264791	1B	75	AX-108788663	AX-109304925	9.234	1.9282	0.4797	0.1732	-3.4044
	4A	120	AX-108970760	AX-110171894	1B	125	AX-111575564	AX-109915366	6.0621	1.2411	-0.7376	-2.149	-3.1539
	6A	130	AX-110495466	AX-110452519	1B	215	AX-110941572	AX-109455826	8.167	1.855	-1.694	-0.1569	-3.3771
	2A	215	AX-110949248	AX-109488051	1B	285	AX-110129068	AX-111551865	6.2023	1.3353	1.3437	-1.1328	2.8538
	1B	250	AX-109457469	AX-109816991	1B	425	AX-111765893	AX-109437886	7.7161	1.5274	-1.7824	0.0948	2.9838
	1A	280	AX-110019639	AX-110571229	2B	155	AX-110196737	AX-110049360	7.4093	1.5741	1.971	-0.8963	3.2345
	7A	410	AX-111586562	AX-109035280	2B	165	AX-110049360	AX-110914510	7.5621	1.7256	-1.2388	0.6794	-3.3395
	5A	440	AX-111625534	AX-108769900	2B	185	AX-111510192	AX-110975694	8.6569	1.9653	1.0666	-1.1915	3.8482
	2B	55	AX-110005604	AX-110023570	2B	230	AX-109904133	AX-86164468	6.1842	1.4462	-1.4652	-0.9607	-4.6006
	4A	410	AX-110524110	AX-110580622	2B	375	AX-110406750	AX-109281639	6.4611	1.3433	-0.4486	2.2309	-2.8674
	6A	195	AX-110018729	AX-108958326	2B	375	AX-110406750	AX-109281639	7.927	1.4776	-0.4966	2.4366	-3.2375
	1B	120	AX-111464893	AX-108785293	2B	375	AX-110406750	AX-109281639	5.7367	1.4427	0.7047	1.7256	-2.9845
	3A	165	AX-108737367	AX-109498430	2B	390	AX-109281639	AX-111105832	6.4026	1.3637	-1.7075	2.149	-2.966
	2A	100	AX-109887498	AX-110438624	2B	440	AX-109408491	AX-110046649	7.3989	1.6406	-0.3942	-1.6332	-3.0972
	1A	35	AX-109383322	AX-110689497	3B	90	AX-109583405	AX-109995597	8.3296	1.7405	0.055	-0.2875	3.1095
	4A	190	AX-110441175	AX-110943662	3B	160	AX-111461296	AX-110164851	6.5261	1.3071	-0.3889	-0.7989	-2.8158
	7A	110	AX-110697205	AX-109502520	3B	200	AX-109858559	AX-111494603	5.7603	1.3117	-0.1218	-0.2405	2.7523
	6A	140	AX-111168832	AX-110056145	3B	260	AX-110578069	AX-109325865	8.469	1.7542	-2.8456	0.2914	-3.2545
	2B	380	AX-109281639	AX-111105832	3B	260	AX-110578069	AX-109325865	7.9619	1.6074	3.0031	0.0858	3.2009
	5A	260	AX-111126249	AX-110368031	3B	265	AX-110578069	AX-109325865	7.1859	1.581	-0.7278	-0.3164	-3.177
	2A	295	AX-110134544	AX-110128531	3B	280	AX-111024149	AX-109474140	8.3997	1.8961	1.566	-0.5363	3.7064
	3A	115	AX-95245536	AX-95003297	3B	320	AX-111000339	AX-109888896	6.332	1.5046	-2.118	2.4883	-4.3036
	3A	335	AX-109509229	AX-111806403	4B	55	AX-109495176	AX-109357821	6.0597	0.6839	3.1848	-3.3867	-3.9055
	5A	35	AX-111454699	AX-108822639	4B	75	AX-110103359	AX-86176450	6.9062	1.5258	0.6783	-0.0808	3.0093
	1A	105	AX-109348628	AX-111681412	4B	80	AX-86176450	AX-109487826	7.1683	1.5835	0.4814	0.9399	-3.0123
	3B	245	AX-109310077	AX-109411547	4B	115	AX-109505123	AX-110530638	8.8604	1.981	0.679	-0.3276	-3.3979
	6A	60	AX-95090235	AX-111022547	4B	130	AX-111114716	AX-86174787	6.6891	1.5171	0.0323	0.2425	-3.0609
	4A	300	AX-108750577	AX-111522430	4B	210	AX-111671500	AX-111500958	8.2272	1.7387	-0.1873	0.4498	-3.3796
	1B	50	AX-108783357	AX-111221126	4B	210	AX-111671500	AX-111500958	6.838	1.484	-1.0099	0.3538	-3.1133
	2B	400	AX-110529416	AX-109283889	4B	210	AX-111671500	AX-111500958	5.744	1.185	-2.0524	0.374	-2.8337
	4B	200	AX-110068395	AX-108955392	4B	210	AX-111671500	AX-111500958	9.2161	0.7895	-5.2569	5.011	-7.7551
	7A	125	AX-109502520	AX-108795572	4B	215	AX-111500958	AX-109961211	7.0997	1.6144	1.0723	0.9466	3.1841
	2B	205	AX-109944548	AX-108917273	5B	30	AX-109822914	AX-111285747	8.629	1.9733	0.9256	0.615	3.4093
	1A	235	AX-89727488	AX-109311313	5B	135	AX-110907796	AX-110093465	8.3185	1.8494	0.4145	-0.7644	-3.4322
	4A	0	AX-108894452	AX-111028486	5B	135	AX-110907796	AX-110093465	7.1079	1.6181	0.7044	-0.4471	-3.019
	7A	185	AX-110611589	AX-89605786	5B	140	AX-110093465	AX-109348971	5.8065	1.1971	-0.2318	-0.4555	-2.5095
	3B	260	AX-110578069	AX-109325865	5B	175	AX-109426914	AX-111126752	6.4747	1.4131	-0.3134	1.1323	3.1433
	4B	215	AX-111500958	AX-109961211	5B	205	AX-111495304	AX-110502417	6.9949	1.5212	1.2863	-0.23	-3.205
	1B	70	AX-110458465	AX-109959684	5B	225	AX-110404958	AX-109941486	5.616	1.2236	0.2727	-0.1306	2.7568
	5A	35	AX-111454699	AX-108822639	5B	240	AX-108790507	AX-110410093	5.8278	1.1592	1.5489	1.2431	2.6743
	6A	210	AX-111634639	AX-111800524	5B	260	AX-109512214	AX-109290836	6.3607	1.5894	2.1908	1.4191	-3.1312
	5B	100	AX-109404412	AX-110691328	5B	260	AX-109512214	AX-109290836	9.9316	2.09	1.0752	0.3659	3.5692
	2A	100	AX-109887498	AX-110438624	5B	365	AX-110549972	AX-109394259	6.3988	1.4067	0.1195	-0.2352	2.7997
	3A	355	AX-111806403	AX-109925527	5B	370	AX-109426273	AX-110583248	6.642	1.4334	1.5152	0.0791	2.9503
	3A	245	AX-109078462	AX-111052976	6B	0	AX-108969164	AX-110610753	5.5795	1.1946	-0.4296	0.3105	2.3604
	6A	270	AX-109892474	AX-109324679	6B	0	AX-108969164	AX-110610753	7.395	0.6256	4.8519	-4.5828	8.0895
	2B	90	AX-110535910	AX-111028460	6B	0	AX-108969164	AX-110610753	6.4103	1.2484	-1.929	0.9883	2.4735
	7A	295	AX-109902411	AX-109348317	6B	60	AX-110610753	AX-109362237	5.8843	1.3633	-0.6033	-1.7777	-2.8983
	4A	290	AX-108750577	AX-111522430	6B	65	AX-109362237	AX-110460330	6.4187	1.429	-0.6795	0.3245	-3.0543
	4B	160	AX-111139107	AX-108776440	6B	100	AX-111011135	AX-111630862	7.3516	1.3559	0.7483	-0.6813	-3.4717
	3B	205	AX-109362020	AX-111580329	6B	155	AX-108754569	AX-89438665	8.0511	1.6659	-0.0715	-0.1263	-3.0946
	6B	135	AX-111688639	AX-111078829	6B	155	AX-108754569	AX-89438665	6.8744	1.2211	0.8069	0.5717	2.9665
	5A	0	AX-109907797	AX-111454699	6B	165	AX-111091201	AX-111506773	5.8319	1.2946	-0.0786	0.6176	-2.7261
	1A	95	AX-110910898	AX-109348628	6B	190	AX-111513561	AX-109513803	9.6479	2.0157	1.2093	-0.871	3.5797
	1B	275	AX-110986289	AX-110920101	6B	210	AX-111065379	AX-109540806	6.8639	1.4616	-1.9104	0.6146	3.1821
	2A	0	AX-110162878	AX-109313122	6B	215	AX-111065379	AX-109540806	6.1719	1.4087	0.5448	-0.8306	-2.9262
	5B	0	AX-109270022	AX-108855042	6B	250	AX-111595988	AX-111038900	5.8993	1.1917	1.6385	-1.6193	2.9196
	5A	35	AX-111454699	AX-108822639	7B	0	AX-109901038	AX-109994858	6.0284	1.3565	0.6326	0.0999	2.8665
	1A	180	AX-111582053	AX-109984811	7B	35	AX-109994858	AX-95232886	5.5565	1.1066	-1.4065	-0.5502	2.4665
	6A	35	AX-109950287	AX-111042006	7B	35	AX-109994858	AX-95232886	7.309	1.625	0.152	0.1871	-3.2019
	4B	205	AX-110068395	AX-108955392	7B	145	AX-109908698	AX-111636399	6.7866	1.5638	0.5635	-1.1395	-3.0982
	3B	5	AX-111496415	AX-109301820	7B	245	AX-111577632	AX-110366783	10.1832	2.2536	-0.4144	0.0344	-3.7147
	5B	100	AX-109404412	AX-110691328	7B	245	AX-111577632	AX-110366783	9.1212	1.8902	-0.1027	0.3141	-3.4664
	7A	320	AX-108764552	AX-109386628	7B	290	AX-110558600	AX-109270218	7.7384	1.7042	0.0576	0.2842	3.3083
	1B	275	AX-110986289	AX-110920101	7B	290	AX-110558600	AX-109270218	8.3918	1.8697	-1.4983	0.6164	-3.1466
	7B	325	AX-89703681	AX-109321537	7B	330	AX-111654878	AX-110004319	5.0365	0.3148	2.6538	-2.7013	4.7612
	2B	295	AX-110932305	AX-94849048	7B	335	AX-110004319	AX-111218909	7.3267	1.6057	-1.9905	-0.1514	-3.0937
	2A	160	AX-109339560	AX-109346982	7B	355	AX-111450974	AX-109930265	6.7859	1.433	0.968	0.3229	2.9614
	4A	165	AX-109437940	AX-110441175	7B	370	AX-94529018	AX-108799336	7.674	1.5797	0.5581	1.2882	3.0466
	6B	250	AX-111595988	AX-111038900	7B	515	AX-109912388	AX-95098493	5.3011	1.158	-0.3406	-0.126	-2.5888
HD	1A	275	AX-111065765	AX-110019639	2A	200	AX-110109766	AX-110949248	5.2776	3.4281	-0.26	0.2512	0.5376
	4A	195	AX-110441175	AX-110943662	4A	535	AX-109316763	AX-109516552	5.2675	3.475	-0.1285	0.4078	0.6097
	4A	535	AX-109316763	AX-109516552	5A	80	AX-111290267	AX-111076855	6.3589	1.3273	2.5381	2.2305	-2.1489
	2A	75	AX-109313122	AX-109621306	5A	465	AX-109336809	AX-109505995	5.7722	4.0014	0.385	0.3002	-0.639
	5A	130	AX-111512110	AX-111253877	6A	110	AX-111585865	AX-110536643	6.3032	4.364	0.1068	0.2513	-0.6815
	1A	35	AX-109383322	AX-110689497	7A	85	AX-110432660	AX-110476143	5.6908	4.0053	0.1324	-0.0311	0.6327
	6A	310	AX-111548202	AX-108781069	7A	375	AX-111059391	AX-111215372	5.8271	4.0491	0.0857	-0.2487	-0.6294
	4A	35	AX-108894452	AX-111028486	1B	255	AX-95006856	AX-111669834	6.0638	4.4022	0.0432	-0.1921	-0.6506
	1A	30	AX-110675575	AX-109383322	1B	325	AX-110945360	AX-109512960	5.1121	3.6802	-0.2448	-0.131	-0.6025
	5A	305	AX-109414961	AX-108741383	1B	475	AX-110394873	AX-111114335	7.0531	2.7054	2.1692	-2.2215	2.3465
	6A	185	AX-109963527	AX-110018729	1B	475	AX-110394873	AX-111114335	8.3509	2.4082	2.0121	-2.0141	2.0735
	7A	165	AX-110987675	AX-111107307	1B	475	AX-110394873	AX-111114335	8.6547	2.5761	2.1146	-2.1353	2.2044
	3A	315	AX-111692849	AX-109509229	2B	335	AX-110957300	AX-111079318	6.1716	4.0907	0.0293	0.1064	-0.6411
	6A	310	AX-111548202	AX-108781069	2B	495	AX-111180018	AX-109883226	5.674	4.0325	0.1589	0.0673	0.6284
	3B	125	AX-109353484	AX-110979247	3B	130	AX-111151771	AX-111080011	6.863	4.1766	0.1138	-0.1452	1.674
	1B	475	AX-110394873	AX-111114335	3B	190	AX-109952688	AX-110989965	6.2554	1.9279	-2.0714	2.2106	2.0117
	4A	165	AX-109437940	AX-110441175	3B	285	AX-109474140	AX-108791993	6.9775	4.2606	0.2919	0.381	-0.6389
	4B	95	AX-111166567	AX-109617174	5B	145	AX-109348971	AX-109426914	6.9276	4.9634	-0.1276	0.1955	0.7121
	1B	475	AX-110394873	AX-111114335	5B	340	AX-110437709	AX-111554471	7.4197	2.5224	-2.1233	2.1652	2.1474
	7A	220	AX-108748996	AX-111718430	6B	200	AX-110482894	AX-111617644	5.1882	3.6192	-0.0357	0.1456	-0.5669
	1B	475	AX-110394873	AX-111114335	6B	295	AX-110522948	AX-111218215	5.2841	2.1055	-1.967	2.0815	1.9482
SL	3A	225	AX-111762953	AX-109078462	6A	285	AX-108748477	AX-111048491	5.8996	4.5782	0.0086	0.0356	-0.3063
	3A	315	AX-111692849	AX-109509229	5B	115	AX-108773010	AX-109038008	5.4811	2.8145	-0.0831	0.1218	-0.2651
	3A	225	AX-111762953	AX-109078462	6B	265	AX-110676417	AX-110667505	5.069	3.8515	0.0277	0.1195	-0.2907
KPS	1A	0	AX-111060515	AX-110675575	1A	215	AX-110021994	AX-111170306	7.0472	3.7057	0.7924	0.2083	-2.2889
	1A	0	AX-111060515	AX-110675575	3A	70	AX-94679841	AX-108872067	6.9586	3.6646	0.6899	-0.012	-2.114
	3A	70	AX-94679841	AX-108872067	3A	225	AX-111762953	AX-109078462	5.4002	2.4174	0.0801	-0.765	1.9112
	2A	330	AX-108743405	AX-110608557	3A	470	AX-111684999	AX-111095128	5.0469	2.2761	0.2615	0.3963	-1.8404
	4A	55	AX-111621778	AX-110709253	5A	35	AX-111454699	AX-108822639	5.3284	2.9296	-0.3214	0.7165	1.7943
	3A	45	AX-111487895	AX-94679841	5A	195	AX-110696972	AX-110743379	5.1827	2.6687	0.3948	-0.9156	1.8266
	2A	255	AX-110451700	AX-110052432	5A	475	AX-110445929	AX-109934632	5.6228	2.9909	-0.5097	0.4666	1.2397
	5A	425	AX-110641373	AX-111584250	6A	45	AX-111063393	AX-110064260	5.91	2.9724	-0.0675	0.3297	-1.9609
	1A	0	AX-111060515	AX-110675575	6A	110	AX-111585865	AX-110536643	5.6592	2.9479	0.7959	-0.1691	-2.2066
	4A	210	AX-110481242	AX-110386779	6A	145	AX-111168832	AX-110056145	5.3169	2.2355	0.2762	-0.7927	1.7032
	3A	70	AX-94679841	AX-108872067	6A	300	AX-110403460	AX-109351618	5.8457	2.7338	-0.069	0.8896	-1.9912
	6A	360	AX-108781069	AX-108929747	7A	375	AX-111059391	AX-111215372	5.2094	2.8849	-0.2405	0.4494	-2.2741
	1A	0	AX-111060515	AX-110675575	1B	500	AX-110394873	AX-111114335	5.4305	2.2919	-0.1982	-0.2927	-1.7145
	7A	325	AX-109937464	AX-109866369	2B	0	AX-108959430	AX-109270667	5.2744	2.5215	0.836	-0.5188	-2.693
	4A	0	AX-108894452	AX-111028486	2B	115	AX-109327254	AX-110669420	5.3655	2.7712	0.0943	0.8842	-1.6519
	1A	225	AX-111170306	AX-108896384	2B	165	AX-110049360	AX-110914510	6.5228	3.2481	0.368	-1.1958	1.8134
	6A	95	AX-108914846	AX-111585865	2B	415	AX-109964436	AX-109464076	7.1682	3.3398	-0.3416	-0.367	-2.0273
	2A	95	AX-109621306	AX-110493738	3B	85	AX-109583405	AX-109995597	5.108	1.9329	-0.5721	0.586	1.4968
	6A	310	AX-111548202	AX-108781069	3B	210	AX-110446204	AX-109323720	5.6703	2.6166	0.52	-0.1976	-1.6842
	1A	0	AX-111060515	AX-110675575	3B	215	AX-110446204	AX-109323720	7.4801	3.584	0.3426	-0.1284	-2
	6A	130	AX-110495466	AX-110452519	4B	0	AX-111213780	AX-111171165	7.9249	3.5982	-1.5947	0.0555	-2.4113
	7A	125	AX-109502520	AX-108795572	4B	95	AX-111166567	AX-109617174	5.4756	2.4344	0.2732	1.1847	1.672
	1A	290	AX-110019639	AX-110571229	4B	130	AX-111114716	AX-86174787	6.556	3.2225	-0.4091	0.55	-1.929
	3A	70	AX-94679841	AX-108872067	4B	130	AX-111114716	AX-86174787	7.0906	3.7218	0.196	0.6965	-2.3003
	3B	215	AX-110446204	AX-109323720	4B	130	AX-111114716	AX-86174787	5.4085	2.6157	0.0071	0.2479	-1.8058
	5A	165	AX-110993418	AX-109915391	4B	215	AX-111500958	AX-109961211	7.0408	3.7281	0.4701	0.1776	1.8198
	2A	215	AX-110949248	AX-109488051	5B	115	AX-108773010	AX-109038008	6.025	2.8498	1.0551	-0.8407	1.534
	3B	370	AX-109888896	AX-109465395	5B	330	AX-110675968	AX-110669612	5.2746	2.4109	0.3809	-0.3473	-2.0005
	1A	345	AX-110408363	AX-89670922	5B	340	AX-110437709	AX-111554471	5.4215	2.7575	-1.0933	0.3387	2.2156
	4A	0	AX-108894452	AX-111028486	6B	110	AX-111011135	AX-111630862	5.8163	2.829	-0.3329	-0.0249	-2.1213
	1A	215	AX-110021994	AX-111170306	6B	155	AX-108754569	AX-89438665	5.4492	3.0326	0.3272	1.2104	-2.2015
	3A	70	AX-94679841	AX-108872067	6B	165	AX-111091201	AX-111506773	5.5969	3.0576	0.0929	1.2241	-2.051
	7A	375	AX-111059391	AX-111215372	6B	190	AX-111513561	AX-109513803	7.9369	4.1516	0.7929	0.1065	2.7409
	5A	165	AX-110993418	AX-109915391	6B	200	AX-110482894	AX-111617644	5.7878	2.8367	0.3791	-0.4516	-2.0627
	4B	205	AX-110068395	AX-108955392	6B	215	AX-111065379	AX-109540806	6.9416	3.5858	0.444	-0.5407	-2.5066
	2A	105	AX-110438624	AX-108991270	6B	330	AX-111218215	AX-109504457	5.538	2.6321	-0.1739	-0.0823	2.0508
	6A	310	AX-111548202	AX-108781069	7B	220	AX-108733479	AX-111559741	6.5197	3.0288	0.8319	0.7335	-1.9333
	5B	0	AX-109270022	AX-108855042	7B	315	AX-109492564	AX-94947386	5.0901	2.8006	0.0087	-0.1173	-2.174
	3A	70	AX-94679841	AX-108872067	7B	355	AX-111450974	AX-109930265	5.2291	2.5488	0.6149	-1.2321	1.8807
	7A	110	AX-110697205	AX-109502520	7B	380	AX-110514449	AX-111134462	5.8522	2.8708	-0.43	0.4082	2.1166
	1A	0	AX-111060515	AX-110675575	7B	480	AX-109912388	AX-95098493	6.06	3.0585	-0.1389	-0.2854	-1.9771
TKW	3A	105	AX-108886467	AX-95245536	3A	225	AX-111762953	AX-109078462	5.025	2.2692	-0.0228	0.0522	-1.1186
	3A	30	AX-111487895	AX-94679841	4A	280	AX-110935969	AX-110630537	5.1867	2.4303	0.4743	-0.0123	-0.7268
	4A	140	AX-108959104	AX-111127591	6A	165	AX-110077933	AX-111727984	5.415	2.706	0.0073	0.6189	1.103
	3A	225	AX-111762953	AX-109078462	6A	185	AX-109963527	AX-110018729	5.4379	2.6336	-0.029	-0.2507	-1.0517
	5A	285	AX-110390043	AX-110467026	6A	290	AX-108753204	AX-110916616	5.5339	2.6967	0.1559	-0.4039	-1.1178
	1A	135	AX-109348628	AX-111681412	7A	415	AX-108878957	AX-110968250	5.5154	2.6001	0.1152	0.0478	0.4766
	1A	50	AX-110507135	AX-110476443	1B	385	AX-108782034	AX-110403620	5.4714	3.1961	-0.178	0.3192	-0.9302
	6A	205	AX-111634639	AX-111800524	1B	500	AX-110394873	AX-111114335	5.4981	2.4393	0.659	-0.1197	1.0559
	5A	460	AX-109336809	AX-109505995	2B	205	AX-109944548	AX-108917273	6.0176	3.1018	0.0888	0.0959	1.1668
	2B	125	AX-111142990	AX-86178898	2B	270	AX-110209117	AX-110447950	7.1865	3.6024	0.5688	-0.4158	-1.2062
	2A	305	AX-111046654	AX-111171856	3B	170	AX-111461296	AX-110164851	5.6944	2.8483	0.9895	-0.2533	1.0983
	3A	70	AX-94679841	AX-108872067	3B	225	AX-108950567	AX-109382680	5.3882	1.6646	0.9089	-0.4689	1.2569
	6A	205	AX-111634639	AX-111800524	3B	225	AX-108950567	AX-109382680	7.0755	3.3949	0.7248	-0.1497	1.2432
	2B	375	AX-110406750	AX-109281639	3B	225	AX-108950567	AX-109382680	5.0508	2.0308	0.7138	-0.0187	0.8492
	7A	175	AX-111545214	AX-111513167	3B	235	AX-109310077	AX-109411547	5.3533	2.8722	0.269	-0.0744	0.5772
	1B	125	AX-111575564	AX-109915366	3B	245	AX-109310077	AX-109411547	6.095	2.976	-0.1344	-0.2401	-1.0102
	4A	210	AX-110481242	AX-110386779	3B	270	AX-110930931	AX-110931611	5.5413	3.0153	0.023	0.0219	0.8923
	1A	355	AX-110424311	AX-110453536	4B	0	AX-111213780	AX-111171165	5.0275	2.7712	0.0815	-0.6276	0.9974
	3A	225	AX-111762953	AX-109078462	4B	110	AX-110423749	AX-110456764	5.1084	2.4007	-0.2028	-0.1921	-0.8958
	6A	50	AX-111549411	AX-111011118	5B	200	AX-110435660	AX-108915482	5.4979	3.0707	0.3859	0.0426	-0.9163
	1A	0	AX-111060515	AX-110675575	5B	260	AX-109512214	AX-109290836	5.1248	2.9222	0.0603	0.0574	0.8995
	2B	225	AX-110552886	AX-109337726	5B	295	AX-111090426	AX-111055910	6.889	3.3573	0.4799	-0.1305	-1.179
	3A	215	AX-111594339	AX-109296490	5B	365	AX-110549972	AX-109394259	6.1089	3.4763	0.0716	-0.4843	-1.1285
	7A	395	AX-111491951	AX-111586562	5B	370	AX-109426273	AX-110583248	5.4565	2.5464	-0.2773	0.1447	-1.0043
	5B	315	AX-108753713	AX-109932470	5B	405	AX-111029992	AX-109272590	5.2035	2.3714	-0.2775	-0.3564	-0.8042
	3B	225	AX-108950567	AX-109382680	6B	85	AX-110460330	AX-110669542	6.0391	3.1042	-0.1118	-0.2844	-1.1646
	7A	380	AX-110960601	AX-108775209	6B	210	AX-111065379	AX-109540806	6.5432	3.6236	-0.2975	0.0605	1.1319
	4A	255	AX-110367474	AX-111067155	7B	125	AX-109965440	AX-110668025	5.5468	2.6173	0.1618	-0.4726	1.1019
	3B	225	AX-108950567	AX-109382680	7B	440	AX-95001514	AX-108789197	5.3907	2.8119	-0.1091	0.5911	1.0136
	6A	205	AX-111634639	AX-111800524	7B	480	AX-109912388	AX-95098493	6.313	2.8297	0.6541	-0.2097	1.1514
	7A	330	AX-109937464	AX-109866369	7B	480	AX-109912388	AX-95098493	5.0576	2.014	0.2637	-0.0099	0.8355
	2B	375	AX-110406750	AX-109281639	7B	480	AX-109912388	AX-95098493	5.1145	2.0095	0.6656	-0.0872	0.8644
	6B	85	AX-110460330	AX-110669542	7B	480	AX-109912388	AX-95098493	5.0402	2.525	-0.1921	-0.1371	-1.0783
	7B	440	AX-95001514	AX-108789197	7B	480	AX-109912388	AX-95098493	5.0682	2.5554	0.5438	-0.173	1.0179
KL	3A	70	AX-94679841	AX-108872067	3A	305	AX-109522711	AX-111462081	5.3152	2.9783	-0.0041	0.004	-0.08
	4A	210	AX-110481242	AX-110386779	4A	325	AX-109947264	AX-110981215	6.0021	3.9553	-0.0176	-0.0055	-0.0863
	1A	210	AX-111525529	AX-110021994	5A	205	AX-109827237	AX-109440091	6.0471	3.6835	0.0015	0.0144	0.0887
	1A	335	AX-110408363	AX-89670922	6A	285	AX-108748477	AX-111048491	5.0834	3.8019	-0.0102	-0.0252	0.0804
	5A	215	AX-110618398	AX-110379085	7A	365	AX-108857229	AX-109879380	6.4483	5.1349	-0.0154	-0.0436	-0.0759
	4A	335	AX-110453044	AX-109961596	7A	380	AX-110960601	AX-108775209	6.0656	4.3182	0.024	0.0058	-0.0714
	7A	255	AX-109561279	AX-111157442	7A	385	AX-111030876	AX-109886588	5.8079	3.9175	-0.0833	-0.0422	-0.0749
	3A	125	AX-111652000	AX-111258206	1B	105	AX-109329289	AX-111186068	6.1597	3.8927	-0.0127	0.0283	-0.0831
	5A	275	AX-110390043	AX-110467026	1B	160	AX-110438452	AX-94551507	5.266	3.4687	0.0345	0.0056	0.0856
	6A	180	AX-109963527	AX-110018729	1B	245	AX-95194502	AX-109516216	5.6384	4.0174	0.008	-0.015	0.0829
	4A	55	AX-111621778	AX-110709253	1B	280	AX-111135940	AX-111122733	5.2352	3.999	-0.0135	-0.0008	0.0703
	1B	0	AX-109839671	AX-108783357	2B	210	AX-109395920	AX-110511445	8.173	5.699	-0.0275	-0.0064	0.1032
	4A	400	AX-111565010	AX-109839731	2B	440	AX-109408491	AX-110046649	5.1965	3.4984	-0.0247	-0.0252	0.0816
	7A	105	AX-110529210	AX-111264791	3B	150	AX-109385302	AX-110399054	5.4077	2.9715	-0.015	-0.05	0.0752
	5A	370	AX-109473084	AX-111557804	3B	295	AX-111000339	AX-109888896	5.7994	3.6688	-0.0186	-0.0257	-0.0743
	1A	210	AX-111525529	AX-110021994	3B	370	AX-109888896	AX-109465395	5.676	3.1439	0.0151	-0.0391	0.0828
	3A	100	AX-110968019	AX-110496623	3B	370	AX-109888896	AX-109465395	6.4552	3.6599	0.0159	-0.0477	0.0982
	6A	185	AX-109963527	AX-110018729	3B	370	AX-109888896	AX-109465395	6.7183	3.8794	0.038	-0.0476	0.0935
	4A	140	AX-108959104	AX-111127591	4B	95	AX-111166567	AX-109617174	5.5243	2.1697	-0.032	0.0536	0.088
	7A	135	AX-108973814	AX-110024998	4B	105	AX-109471140	AX-108967914	5.0912	3.9097	-0.0447	0.0171	0.0724
	3A	450	AX-111212311	AX-110977533	4B	125	AX-111829549	AX-111114716	5.4484	3.5036	0.0419	0.0053	-0.0941
	3B	145	AX-109385302	AX-110399054	4B	205	AX-110068395	AX-108955392	5.8712	3.7871	-0.0274	0.004	0.0908
	7A	390	AX-111591624	AX-111491951	5B	135	AX-110907796	AX-110093465	5.2584	3.7126	0.0111	0.0282	-0.0814
	4A	210	AX-110481242	AX-110386779	5B	195	AX-111051645	AX-111060999	8.1539	5.6023	0.0002	-0.0114	-0.106
	2B	415	AX-109964436	AX-109464076	5B	240	AX-108790507	AX-110410093	6.4668	4.4121	0.011	0.0283	-0.0843
	4B	125	AX-111829549	AX-111114716	5B	295	AX-111090426	AX-111055910	5.5098	3.3446	0.0313	-0.0202	0.0922
	1A	50	AX-110507135	AX-110476443	5B	405	AX-111029992	AX-109272590	5.9375	3.3616	0.0288	-0.031	-0.0743
	5A	325	AX-109854183	AX-109442702	6B	155	AX-108754569	AX-89438665	6.9725	4.7339	-0.0664	0.0235	0.0824
	4B	215	AX-111500958	AX-109961211	6B	170	AX-111091201	AX-111506773	5.2918	3.0031	0.018	-0.0487	-0.076
	4A	265	AX-110390510	AX-108875888	6B	205	AX-89518540	AX-110533812	7.1763	4.9856	-0.0187	0.0165	0.0829
	2B	165	AX-110049360	AX-110914510	6B	205	AX-89518540	AX-110533812	5.2763	3.2755	0.0487	-0.0056	-0.0772
	3A	450	AX-111212311	AX-110977533	6B	220	AX-110472291	AX-110560398	5.4351	3.8972	0.046	-0.0024	-0.0939
	6A	180	AX-109963527	AX-110018729	6B	220	AX-110472291	AX-110560398	6.9534	5.3572	0.0007	0.005	0.0912
	1B	355	AX-111486820	AX-111469159	6B	220	AX-110472291	AX-110560398	6.723	4.6361	-0.034	0.0172	0.0821
	3B	70	AX-109920393	AX-109919508	6B	220	AX-110472291	AX-110560398	5.8246	3.363	0.0273	0.0138	-0.0779
	5B	50	AX-110160618	AX-111226351	6B	220	AX-110472291	AX-110560398	5.1575	4.2673	-0.0039	0.0203	0.071
	1A	335	AX-110408363	AX-89670922	6B	260	AX-111595988	AX-111038900	5.7861	3.7209	-0.0184	-0.0323	0.0869
	5B	0	AX-109270022	AX-108855042	7B	130	AX-110668025	AX-110921008	5.3102	3.4112	0.0354	-0.0132	-0.0745
	7A	390	AX-111591624	AX-111491951	7B	170	AX-94743263	AX-110409219	5.4027	3.8843	0.0034	-0.0262	-0.0713
	6B	220	AX-110472291	AX-110560398	7B	190	AX-108889271	AX-110537865	5.3919	4.1906	0.0162	-0.0402	0.0729
	2B	440	AX-109408491	AX-110046649	7B	310	AX-111681168	AX-111562208	5.437	3.6859	-0.0347	0.0155	0.0793
KW	1A	135	AX-109348628	AX-111681412	3A	165	AX-108737367	AX-109498430	5.9713	3.4147	0.0093	-0.014	-0.0398
	2A	255	AX-110451700	AX-110052432	3A	165	AX-108737367	AX-109498430	5.1522	3.1107	0.017	-0.0211	-0.0407
	4A	210	AX-110481242	AX-110386779	4A	325	AX-109947264	AX-110981215	5.8486	4.0213	-0.0039	-0.0023	-0.0417
	2A	275	AX-109355803	AX-110034510	5A	200	AX-110743379	AX-110413381	5.0265	3.9764	0.0107	-0.016	0.0402
	3A	105	AX-108886467	AX-95245536	5A	205	AX-109827237	AX-109440091	6.3888	5.0159	0.0142	-0.0098	0.0398
	4A	210	AX-110481242	AX-110386779	5A	440	AX-111625534	AX-108769900	7.3179	4.6771	-0.0248	-0.0066	0.0523
	5A	165	AX-110993418	AX-109915391	7A	85	AX-110432660	AX-110476143	5.1419	3.3926	0.0142	-0.0012	-0.0375
	4A	155	AX-110649064	AX-109437940	7A	215	AX-111505383	AX-108748996	5.4527	3.2576	0.0022	0.0038	0.0369
	7A	255	AX-109561279	AX-111157442	7A	385	AX-111030876	AX-109886588	5.9802	4.4972	-0.0043	-0.0169	-0.042
	3A	130	AX-111463786	AX-109975400	1B	60	AX-111221126	AX-109449137	7.0294	4.6441	0.0028	-0.0207	-0.0468
	2A	0	AX-110162878	AX-109313122	1B	255	AX-95006856	AX-111669834	5.0978	4.1596	0.0032	-0.0229	0.0359
	1A	60	AX-110476443	AX-110939081	1B	285	AX-110129068	AX-111551865	7.0005	4.6021	0.0056	-0.0073	-0.0442
	1B	0	AX-109839671	AX-108783357	2B	205	AX-109944548	AX-108917273	5.5657	4.6928	-0.0183	0.017	0.0324
	6A	360	AX-108781069	AX-108929747	2B	260	AX-110430429	AX-109272515	5.8513	3.633	-0.0133	0.0221	-0.0473
	7A	550	AX-110543412	AX-108728895	2B	290	AX-109019008	AX-109816405	5.1959	2.689	0.0153	-0.0028	-0.036
	5A	205	AX-109827237	AX-109440091	2B	375	AX-110406750	AX-109281639	5.8426	4.8011	-0.0062	0.022	0.0331
	1A	360	AX-110453536	AX-109281194	2B	395	AX-86174140	AX-110529416	5.2823	4.0633	0.0027	-0.013	-0.039
	1B	280	AX-111135940	AX-111122733	3B	130	AX-111151771	AX-111080011	5.3669	3.3602	-0.026	-0.0078	0.0446
	7A	60	AX-108857319	AX-109892731	3B	150	AX-109385302	AX-110399054	6.1581	3.704	0.0068	-0.0295	0.037
	6A	135	AX-111168832	AX-110056145	3B	255	AX-110369837	AX-108746674	7.4234	5.6416	-0.0122	-0.0258	-0.0406
	1A	210	AX-111525529	AX-110021994	3B	370	AX-109888896	AX-109465395	5.7213	3.4662	0.0206	-0.01	0.0415
	3A	100	AX-110968019	AX-110496623	3B	370	AX-109888896	AX-109465395	6.6368	4.2787	0.0061	-0.0138	0.0489
	4A	165	AX-109437940	AX-110441175	4B	25	AX-95684402	AX-109986770	5.5511	3.6328	0.0032	-0.0058	0.0403
	7A	390	AX-111591624	AX-111491951	4B	50	AX-110542052	AX-109930526	5.4613	4.4198	0.0028	0.0073	0.0343
	3A	285	AX-108870115	AX-108920525	4B	85	AX-110484620	AX-110008323	5.9938	3.2212	0.0214	0.0149	0.035
	5A	305	AX-109414961	AX-108741383	4B	215	AX-111500958	AX-109961211	5.1564	3.655	-0.0202	0.0155	-0.0405
	3B	370	AX-109888896	AX-109465395	5B	70	AX-110615189	AX-111027046	5.3839	3.5885	-0.006	0.0186	0.0362
	7A	375	AX-111059391	AX-111215372	5B	370	AX-109426273	AX-110583248	5.0537	3.6055	-0.0011	-0.0125	-0.0394
	1B	385	AX-108782034	AX-110403620	6B	90	AX-110460330	AX-110669542	5.1301	3.7049	-0.0329	0.0049	-0.0388
	7A	390	AX-111591624	AX-111491951	6B	210	AX-111065379	AX-109540806	5.0865	3.9528	-0.0112	-0.0004	0.0405
	2B	260	AX-110430429	AX-109272515	6B	210	AX-111065379	AX-109540806	5.5422	2.5941	0.017	-0.0062	-0.0397
	2A	165	AX-110360340	AX-109975482	7B	160	AX-109861621	AX-110383476	5.9923	3.7394	0.0124	0.0058	-0.0427
	5A	205	AX-109827237	AX-109440091	7B	165	AX-94743263	AX-110409219	5.0037	3.555	-0.0043	0.0073	0.0294
	7A	390	AX-111591624	AX-111491951	7B	180	AX-94703352	AX-111471097	6.1897	4.9776	0.0042	0.0153	-0.0383
	1B	500	AX-110394873	AX-111114335	7B	265	AX-109825500	AX-109939313	5.9554	3.5913	-0.0098	-0.0161	-0.0422
	3B	225	AX-108950567	AX-109382680	7B	265	AX-109825500	AX-109939313	6.3952	4.498	-0.0115	-0.0179	-0.0477
	2B	290	AX-109019008	AX-109816405	7B	360	AX-111450974	AX-109930265	6.0648	3.1472	-0.0033	0.0118	-0.0395
	4A	40	AX-111028486	AX-111621778	7B	410	AX-108924545	AX-109871179	6.6583	4.5082	-0.0046	-0.0037	0.0401
	7B	265	AX-109825500	AX-109939313	7B	480	AX-109912388	AX-95098493	6.2787	4.4443	-0.014	-0.0082	-0.0485
LWR	1A	200	AX-111085312	AX-111123203	1A	335	AX-110408363	AX-89670922	5.0331	2.1099	-0.02	-0.0068	0.0259
	2A	165	AX-110360340	AX-109975482	3A	130	AX-111463786	AX-109975400	5.2934	2.2928	0.0138	0.0027	-0.0239
	1A	330	AX-111682431	AX-109482106	3A	335	AX-109509229	AX-111806403	5.8405	2.3568	0.0208	-0.0051	0.0262
	1A	270	AX-109311313	AX-111019903	4A	45	AX-111028486	AX-111621778	6.6274	2.974	0.0035	-0.0026	0.0272
	4A	185	AX-110441175	AX-110943662	5A	310	AX-109499381	AX-109854183	5.3398	2.5708	-0.0063	0.0039	0.0238
	2A	155	AX-110033325	AX-110530890	5A	465	AX-109336809	AX-109505995	6.9585	3.1559	0.0055	-0.0027	-0.0278
	3A	100	AX-110968019	AX-110496623	6A	130	AX-110495466	AX-110452519	6.8144	2.8348	-0.0031	0.0015	-0.0277
	5A	230	AX-111080872	AX-111467228	6A	130	AX-110495466	AX-110452519	6.3462	2.6668	0.004	-0.0049	0.0253
	1A	335	AX-110408363	AX-89670922	6A	185	AX-109963527	AX-110018729	5.9549	2.5245	-0.006	-0.0135	0.0278
	6A	130	AX-110495466	AX-110452519	6A	190	AX-110018729	AX-108958326	5.737	2.0566	0.0023	-0.011	-0.0256
	5A	260	AX-111126249	AX-110368031	7A	175	AX-111545214	AX-111513167	5.0113	2.9806	0.0164	-0.0203	-0.025
	4A	150	AX-110008463	AX-109289084	7A	290	AX-110998408	AX-109518531	5.055	1.8345	-0.0139	0.0242	-0.0229
	1A	360	AX-110453536	AX-109281194	7A	535	AX-110543412	AX-108728895	6.3371	2.844	0.0044	-0.0101	0.0262
	3A	190	AX-111183935	AX-111576809	7A	540	AX-110543412	AX-108728895	5.515	2.3974	-0.0064	-0.0045	-0.0246
	7A	230	AX-111526854	AX-109561279	7A	595	AX-108728895	AX-110484953	5.4326	2.3277	0.0021	0.0062	0.0239
	3A	470	AX-111684999	AX-111095128	1B	185	AX-94551507	AX-111461434	5.2635	2.5307	-0.0054	-0.0087	0.0259
	1B	50	AX-108783357	AX-111221126	1B	210	AX-109351246	AX-110941572	5.1685	2.1833	0.0146	-0.0065	0.0264
	7A	175	AX-111545214	AX-111513167	1B	275	AX-110986289	AX-110920101	12.9026	5.6133	-0.0213	0.0138	-0.0379
	1A	355	AX-110424311	AX-110453536	1B	500	AX-110394873	AX-111114335	5.5849	2.3575	0.011	-0.0122	0.025
	1A	280	AX-110019639	AX-110571229	2B	90	AX-110535910	AX-111028460	7.3906	3.0274	-0.0117	-0.0059	0.0278
	1B	500	AX-110394873	AX-111114335	2B	155	AX-110196737	AX-110049360	5.7746	2.3452	-0.0005	0.0155	0.0254
	2B	115	AX-109327254	AX-110669420	2B	205	AX-109944548	AX-108917273	7.1064	3.1267	-0.0153	-0.0107	0.0285
	4A	355	AX-109961596	AX-111608459	2B	235	AX-111542963	AX-110454222	5.6289	2.4638	-0.0061	-0.0005	0.0258
	3A	420	AX-108885585	AX-110531758	2B	305	AX-110932305	AX-94849048	6.0705	2.7181	-0.0132	0.0002	0.0267
	6A	170	AX-110636327	AX-109963527	2B	365	AX-110406750	AX-109281639	5.2094	2.1585	-0.0096	-0.006	0.0241
	2A	150	AX-109917880	AX-110498851	2B	415	AX-109964436	AX-109464076	5.6319	2.5734	0.0044	0.0135	-0.0247
	4A	535	AX-109316763	AX-109516552	3B	15	AX-111017779	AX-109946770	6.1342	2.7001	0.0089	-0.0057	-0.0256
	5A	110	AX-109825110	AX-111091728	3B	20	AX-109521007	AX-111549981	7.2721	2.8992	-0.0069	-0.0092	0.0266
	1B	105	AX-109329289	AX-111186068	3B	20	AX-109521007	AX-111549981	5.0186	2.5076	-0.002	-0.0038	-0.0232
	3A	165	AX-108737367	AX-109498430	3B	60	AX-109920393	AX-109919508	5.7677	2.2075	0.015	-0.0046	-0.0245
	6A	170	AX-110636327	AX-109963527	3B	180	AX-110164851	AX-109298048	5.069	2.2286	-0.0072	-0.0037	0.0235
	1A	355	AX-110424311	AX-110453536	3B	225	AX-108950567	AX-109382680	5.7413	2.4913	0.0081	-0.0088	0.0259
	2B	155	AX-110196737	AX-110049360	3B	225	AX-108950567	AX-109382680	5.5223	2.2303	0.0112	0.0029	0.0248
	5A	520	AX-110445929	AX-109934632	4B	5	AX-111213780	AX-111171165	5.1315	2.2184	-0.0025	0.0076	-0.0235
	3A	360	AX-109925527	AX-109875507	4B	10	AX-109304796	AX-110576785	5.0856	2.1813	-0.0382	-0.0027	0.0238
	3B	295	AX-111000339	AX-109888896	4B	90	AX-111166567	AX-109617174	5.0381	2.2037	0.0024	0.001	0.0238
	6A	75	AX-111477782	AX-109478902	4B	125	AX-111829549	AX-111114716	5.0977	2.2972	-0.0095	-0.0004	0.0241
	7A	90	AX-110410864	AX-109288617	4B	125	AX-111829549	AX-111114716	5.8653	2.4934	0.0009	0.004	-0.0246
	4B	5	AX-111213780	AX-111171165	4B	125	AX-111829549	AX-111114716	5.3219	2.3666	0.0111	-0.0019	-0.0245
	2B	425	AX-109464076	AX-109287234	4B	160	AX-111139107	AX-108776440	6.288	2.521	0.0036	-0.0058	-0.026
	1B	225	AX-110545571	AX-109892539	4B	215	AX-111500958	AX-109961211	5.9225	2.9326	0.0009	-0.0063	-0.0258
	1A	430	AX-110396621	AX-111734167	5B	30	AX-109822914	AX-111285747	5.3737	2.2531	-0.0032	0.0023	0.0243
	7A	355	AX-108857941	AX-110426647	5B	60	AX-111092147	AX-111701879	5.8923	2.6608	-0.01	-0.0064	-0.0253
	1B	500	AX-110394873	AX-111114335	5B	205	AX-111495304	AX-110502417	6.6894	2.8955	0.002	-0.014	-0.0289
	3B	220	AX-109323720	AX-110369753	5B	205	AX-111495304	AX-110502417	5.9156	2.5901	0.0069	-0.0045	-0.0271
	3A	285	AX-108870115	AX-108920525	5B	225	AX-110404958	AX-109941486	5.2972	2.1186	-0.0094	-0.0042	-0.023
	6A	145	AX-111168832	AX-110056145	5B	370	AX-109426273	AX-110583248	5.0276	2.1336	0.0041	0.0051	0.0232
	2A	155	AX-110033325	AX-110530890	5B	450	AX-110042137	AX-110437795	5.3404	2.3477	0.0023	-0.0004	-0.0238
	6A	95	AX-108914846	AX-111585865	6B	190	AX-111513561	AX-109513803	5.3119	2.2656	0.0186	0.0169	0.0262
	4A	320	AX-111053500	AX-110914112	6B	230	AX-108823992	AX-111784134	5.4564	2.3574	0.0019	-0.0007	-0.0245
	3B	205	AX-109362020	AX-111580329	6B	230	AX-108823992	AX-111784134	7.788	3.3431	-0.0066	-0.003	0.029
	6B	155	AX-108754569	AX-89438665	6B	235	AX-108823992	AX-111784134	6.0356	2.6083	-0.0132	-0.0007	0.0255
	2B	245	AX-111081828	AX-110430429	6B	240	AX-111576361	AX-110059009	6.7312	3.1967	-0.0062	0.0059	0.0264
	1B	340	AX-110591681	AX-111486820	6B	330	AX-111218215	AX-109504457	5.824	2.6519	0.0038	0.0017	-0.0273
	2A	165	AX-110360340	AX-109975482	7B	295	AX-109270218	AX-111681168	6.5214	2.9139	0.01	-0.0049	0.0267
	5A	180	AX-110427950	AX-108861269	7B	425	AX-111149109	AX-110420313	5.6985	2.614	-0.01	0.0017	0.0264
	1B	290	AX-110129068	AX-111551865	7B	440	AX-95001514	AX-108789197	5.2403	2.1887	0.0058	-0.0098	-0.0246
	1A	355	AX-110424311	AX-110453536	7B	475	AX-108789197	AX-109912388	5.3969	2.1771	0.0038	-0.0048	0.0234
	2B	150	AX-89460409	AX-108884194	7B	480	AX-109912388	AX-95098493	5.6949	2.6877	0.0081	0.0029	0.0257
	5B	205	AX-111495304	AX-110502417	7B	480	AX-109912388	AX-95098493	5.5601	2.5914	-0.0053	0.0064	-0.0263
Peri	3A	70	AX-94679841	AX-108872067	3A	310	AX-109522711	AX-111462081	5.0221	3.5718	-0.0022	0.0283	-0.1973
	4A	210	AX-110481242	AX-110386779	4A	325	AX-109947264	AX-110981215	5.8822	4.2083	-0.0343	-0.024	-0.227
	1A	210	AX-111525529	AX-110021994	5A	170	AX-110993418	AX-109915391	5.5214	2.6051	0.0264	-0.0004	0.1884
	3A	105	AX-108886467	AX-95245536	5A	205	AX-109827237	AX-109440091	5.6984	4.1553	0.0257	0.0139	0.2153
	4A	210	AX-110481242	AX-110386779	5A	450	AX-110455124	AX-108856072	5.2281	3.4783	-0.1162	0.0109	0.2217
	5A	215	AX-110618398	AX-110379085	7A	365	AX-108857229	AX-109879380	6.3478	5.3769	-0.0526	-0.0873	-0.1957
	7A	255	AX-109561279	AX-111157442	7A	385	AX-111030876	AX-109886588	6.0397	4.151	-0.1615	-0.1019	-0.2165
	4A	425	AX-109406677	AX-111618007	7A	395	AX-111491951	AX-111586562	5.3651	3.6524	0.0241	-0.0176	-0.1825
	3A	125	AX-111652000	AX-111258206	1B	105	AX-109329289	AX-111186068	7.1616	4.3422	-0.0143	0.0406	-0.217
	5A	275	AX-110390043	AX-110467026	1B	160	AX-110438452	AX-94551507	5.0198	3.6726	0.0642	0.0376	0.1933
	1B	155	AX-109605288	AX-94383682	1B	195	AX-110492725	AX-110392539	5.1421	2.4345	-0.0007	0.1053	-0.077
	6A	130	AX-110495466	AX-110452519	1B	240	AX-110501414	AX-109372766	5.6352	2.7403	-0.0021	-0.0314	0.1802
	1B	0	AX-109839671	AX-108783357	2B	205	AX-109944548	AX-108917273	7.5274	5.6652	-0.0807	0.0288	0.2362
	4A	280	AX-110935969	AX-110630537	2B	260	AX-110430429	AX-109272515	5.013	2.7106	-0.0037	0.0068	0.1334
	7A	175	AX-111545214	AX-111513167	3B	170	AX-111461296	AX-110164851	5.3938	2.9229	-0.0281	0.0503	0.171
	6A	135	AX-111168832	AX-110056145	3B	255	AX-110369837	AX-108746674	7.4279	5.3489	-0.0624	-0.1507	-0.2234
	1A	210	AX-111525529	AX-110021994	3B	370	AX-109888896	AX-109465395	6.4382	3.5473	0.0661	-0.0831	0.2254
	3A	100	AX-110968019	AX-110496623	3B	370	AX-109888896	AX-109465395	6.2831	3.9647	0.0211	-0.099	0.2478
	7A	390	AX-111591624	AX-111491951	4B	50	AX-110542052	AX-109930526	5.2312	3.9733	0.0128	0.0133	0.2005
	3A	285	AX-108870115	AX-108920525	4B	85	AX-110484620	AX-110008323	5.513	2.8502	-0.0306	0.0787	0.1767
	4A	415	AX-110434765	AX-110498003	4B	215	AX-111500958	AX-109961211	5.3326	4.0384	-0.0905	0.0292	-0.1981
	7A	390	AX-111591624	AX-111491951	5B	135	AX-110907796	AX-110093465	5.1558	4.0334	0.0177	0.0379	-0.1711
	4A	210	AX-110481242	AX-110386779	5B	195	AX-111051645	AX-111060999	6.8824	5.1025	-0.0007	-0.039	-0.2439
	2B	415	AX-109964436	AX-109464076	5B	240	AX-108790507	AX-110410093	6.8196	4.5011	-0.0067	0.0661	-0.2256
	4B	125	AX-111829549	AX-111114716	5B	295	AX-111090426	AX-111055910	5.1832	3.0285	0.0781	-0.054	0.2166
	1A	50	AX-110507135	AX-110476443	5B	405	AX-111029992	AX-109272590	5.6609	3.2915	0.0511	-0.0407	-0.1887
	5A	325	AX-109854183	AX-109442702	6B	155	AX-108754569	AX-89438665	6.2282	4.5664	-0.1607	0.0832	0.1862
	4B	215	AX-111500958	AX-109961211	6B	170	AX-111091201	AX-111506773	5.4053	3.176	0.0572	-0.1043	-0.1861
	4A	265	AX-110390510	AX-108875888	6B	205	AX-89518540	AX-110533812	7.1665	5.2326	-0.0661	0.0083	0.2091
	2B	165	AX-110049360	AX-110914510	6B	205	AX-89518540	AX-110533812	5.8452	3.6341	0.0952	-0.0491	-0.2009
	6A	180	AX-109963527	AX-110018729	6B	220	AX-110472291	AX-110560398	6.566	5.4665	-0.0067	-0.0431	0.23
	1B	355	AX-111486820	AX-111469159	6B	220	AX-110472291	AX-110560398	6.2352	4.7561	-0.0729	-0.0116	0.1967
	3B	70	AX-109920393	AX-109919508	6B	220	AX-110472291	AX-110560398	5.7343	3.2245	0.0442	-0.0192	-0.1948
	5B	50	AX-110160618	AX-111226351	6B	220	AX-110472291	AX-110560398	5.1219	4.436	-0.0119	-0.0061	0.1895
	1A	335	AX-110408363	AX-89670922	6B	260	AX-111595988	AX-111038900	5.2796	3.5313	-0.0719	-0.0987	0.2114
	5A	205	AX-109827237	AX-109440091	7B	165	AX-94743263	AX-110409219	5.3892	2.5403	0.0334	-0.0524	0.1809
	7A	390	AX-111591624	AX-111491951	7B	170	AX-94743263	AX-110409219	5.5887	4.2789	0.0117	-0.0426	-0.1704
	4A	40	AX-111028486	AX-111621778	7B	380	AX-110514449	AX-111134462	5.5291	3.2899	-0.031	-0.0047	0.2161
Area	2A	140	AX-109542304	AX-109556015	3A	125	AX-111652000	AX-111258206	6.2485	3.7437	-0.0206	0.087	-0.3251
	1A	390	AX-110396621	AX-111734167	3A	310	AX-109522711	AX-111462081	5.2596	3.3291	-0.0476	-0.1201	-0.2916
	3A	70	AX-94679841	AX-108872067	3A	310	AX-109522711	AX-111462081	5.1913	3.6033	-0.0148	0.1005	-0.2734
	3A	165	AX-108737367	AX-109498430	4A	300	AX-108750577	AX-111522430	6.7566	2.9697	-0.2754	-0.1983	0.3106
	4A	210	AX-110481242	AX-110386779	4A	325	AX-109947264	AX-110981215	7.1419	4.5654	-0.0518	-0.0172	-0.3496
	1A	350	AX-111681662	AX-111157391	4A	415	AX-110434765	AX-110498003	6.8323	3.3266	0.0577	-0.1703	-0.3465
	1A	210	AX-111525529	AX-110021994	5A	170	AX-110993418	AX-109915391	6.1475	3.0209	0.0506	0.0114	0.3023
	4A	210	AX-110481242	AX-110386779	5A	450	AX-110455124	AX-108856072	5.7295	3.303	-0.1736	-0.0009	0.309
	3A	420	AX-108885585	AX-110531758	5A	465	AX-109336809	AX-109505995	6.909	2.8428	-0.2163	0.1661	0.331
	4A	300	AX-108750577	AX-111522430	6A	0	AX-109950287	AX-111042006	5.5901	2.5304	-0.1215	-0.1352	0.2888
	2A	195	AX-109975482	AX-110109766	7A	85	AX-110432660	AX-110476143	5.6956	2.7095	-0.1139	0.0024	-0.3232
	3A	310	AX-109522711	AX-111462081	7A	335	AX-109937464	AX-109866369	5.2605	2.2201	0.0888	-0.0118	-0.2393
	1A	330	AX-111682431	AX-109482106	7A	385	AX-111030876	AX-109886588	5.6385	3.0721	0.076	0.0312	0.3
	7A	255	AX-109561279	AX-111157442	7A	385	AX-111030876	AX-109886588	6.7742	4.4629	-0.1442	-0.0995	-0.3512
	5A	235	AX-111482651	AX-111104892	7A	390	AX-111591624	AX-111491951	6.2493	4.7777	-0.0076	0.0674	-0.2862
	4A	425	AX-109406677	AX-111618007	7A	395	AX-111491951	AX-111586562	6.1211	4.2322	0.0068	0.0313	-0.2748
	3A	125	AX-111652000	AX-111258206	1B	105	AX-109329289	AX-111186068	8.5364	4.884	0.0273	0.0971	-0.3545
	6A	200	AX-110419766	AX-111161134	1B	305	AX-110121263	AX-110947949	7.68	3.1107	-0.0245	0.1445	-0.343
	6A	295	AX-108753204	AX-110916616	2B	150	AX-89460409	AX-108884194	7.919	4.0942	-0.1828	0.0532	-0.3105
	1B	0	AX-109839671	AX-108783357	2B	205	AX-109944548	AX-108917273	7.3123	5.6767	-0.1445	0.0588	0.3063
	1A	275	AX-111065765	AX-110019639	2B	395	AX-86174140	AX-110529416	5.0395	2.2878	0.0317	-0.2358	-0.2991
	2B	95	AX-109282463	AX-111497324	2B	395	AX-86174140	AX-110529416	5.4469	2.8883	-0.2176	-0.1108	0.2893
	3A	420	AX-108885585	AX-110531758	2B	445	AX-111547699	AX-111457622	5.9995	2.42	-0.2677	-0.1748	-0.2889
	4A	320	AX-111053500	AX-110914112	3B	10	AX-111017779	AX-109946770	5.7174	1.6539	0.1466	-0.1243	-0.2183
	7A	65	AX-108857319	AX-109892731	3B	150	AX-109385302	AX-110399054	6.9504	3.5653	0.0789	-0.1595	0.2965
	6A	135	AX-111168832	AX-110056145	3B	255	AX-110369837	AX-108746674	8.2632	5.3541	-0.1188	-0.2324	-0.3496
	1B	285	AX-110129068	AX-111551865	3B	270	AX-110930931	AX-110931611	6.3288	3.3497	-0.0229	-0.0921	0.3392
	1A	210	AX-111525529	AX-110021994	3B	370	AX-109888896	AX-109465395	7.8081	3.6434	0.1096	-0.07	0.3355
	3A	100	AX-110968019	AX-110496623	3B	370	AX-109888896	AX-109465395	6.6531	3.6206	0.0052	-0.0842	0.3585
	2A	205	AX-110949248	AX-109488051	4B	5	AX-111213780	AX-111171165	6.0258	2.8471	-0.0547	-0.0383	0.2719
	4A	165	AX-109437940	AX-110441175	4B	25	AX-95684402	AX-109986770	7.3192	4.3839	0.0176	-0.0457	0.3363
	3A	310	AX-109522711	AX-111462081	4B	40	AX-109074448	AX-110611878	7.2027	4.0907	0.0986	0.0142	0.3429
	1A	340	AX-110408363	AX-89670922	4B	50	AX-110542052	AX-109930526	5.9276	2.1595	-0.0653	0.1318	-0.2761
	5A	105	AX-109825110	AX-111091728	4B	55	AX-109495176	AX-109357821	6.3725	3.2324	-0.1818	-0.1095	0.3308
	7A	185	AX-110611589	AX-89605786	4B	70	AX-109357821	AX-94434500	6.2985	4.1512	-0.1092	-0.0062	0.2988
	2B	55	AX-110005604	AX-110023570	4B	215	AX-111500958	AX-109961211	5.6491	2.7378	-0.0257	0.1736	0.3217
	3B	185	AX-109536560	AX-109952688	5B	25	AX-109822914	AX-111285747	5.8949	3.485	-0.1777	0.1083	-0.2806
	1B	265	AX-110986289	AX-110920101	5B	60	AX-111092147	AX-111701879	5.9131	3.2569	-0.1506	0.0144	0.2458
	7A	390	AX-111591624	AX-111491951	5B	135	AX-110907796	AX-110093465	5.512	4.2417	0.1095	0.0731	-0.2826
	3A	125	AX-111652000	AX-111258206	5B	185	AX-111126752	AX-109838888	5.1559	3.3492	0.0485	-0.0152	-0.2464
	2B	415	AX-109964436	AX-109464076	5B	240	AX-108790507	AX-110410093	5.7216	3.9205	-0.0594	0.1204	-0.2871
	5A	430	AX-111584250	AX-108845112	5B	250	AX-110410093	AX-108891185	5.4512	3.0061	0.02	0.1733	-0.2976
	1A	50	AX-110507135	AX-110476443	5B	405	AX-111029992	AX-109272590	5.1455	2.7033	0.0712	-0.0331	-0.2628
	4A	535	AX-109316763	AX-109516552	6B	90	AX-110460330	AX-110669542	6.6052	3.3848	0.2686	0.1062	0.3194
	5A	120	AX-109934491	AX-111512110	6B	90	AX-110460330	AX-110669542	6.5038	3.6916	-0.2492	0.1004	-0.3206
	3A	450	AX-111212311	AX-110977533	6B	160	AX-109276431	AX-111091201	5.9147	3.3711	0.0798	-0.024	-0.3141
	3B	180	AX-110164851	AX-109298048	6B	160	AX-109276431	AX-111091201	5.7024	3.2201	-0.1755	0.0653	0.2625
	1A	350	AX-111681662	AX-111157391	6B	170	AX-111091201	AX-111506773	6.7587	4.3419	0.0229	-0.1446	-0.3364
	2B	240	AX-89577891	AX-109548273	6B	180	AX-111162575	AX-109464666	6.2413	2.5497	-0.0991	-0.2109	0.2849
	5B	45	AX-110439107	AX-110160618	6B	205	AX-89518540	AX-110533812	5.8329	2.8712	0.0858	-0.0257	-0.2654
	7A	390	AX-111591624	AX-111491951	6B	210	AX-111065379	AX-109540806	5.04	3.6215	-0.0232	-0.0226	0.2921
	6A	180	AX-109963527	AX-110018729	6B	220	AX-110472291	AX-110560398	6.6207	5.4492	-0.0064	-0.112	0.3195
	1B	470	AX-109437886	AX-111618813	6B	220	AX-110472291	AX-110560398	6.2126	3.7384	-0.0894	0.1153	0.3201
	3A	290	AX-108920525	AX-86166063	7B	0	AX-109901038	AX-109994858	5.2114	2.6858	0.0104	0.0273	0.2683
	6B	160	AX-109276431	AX-111091201	7B	130	AX-110668025	AX-110921008	5.5391	3.1438	0.0164	-0.2062	0.2532
	5A	200	AX-110743379	AX-110413381	7B	165	AX-94743263	AX-110409219	5.5684	2.8901	-0.1114	-0.044	0.2929
	7A	390	AX-111591624	AX-111491951	7B	170	AX-94743263	AX-110409219	6.3918	4.8248	0.0892	-0.058	-0.252
	1B	500	AX-110394873	AX-111114335	7B	265	AX-109825500	AX-109939313	5.4709	2.7589	-0.0764	-0.0559	-0.2869
	3B	225	AX-108950567	AX-109382680	7B	265	AX-109825500	AX-109939313	6.4547	3.634	-0.0899	-0.0725	-0.3445
	5B	365	AX-110549972	AX-109394259	7B	365	AX-94529018	AX-108799336	5.5397	3.0944	-0.0943	-0.0551	-0.292
	2B	295	AX-110932305	AX-94849048	7B	375	AX-108799336	AX-110514449	6.7578	3.9054	0.0696	-0.019	-0.334
	4A	40	AX-111028486	AX-111621778	7B	380	AX-110514449	AX-111134462	11.0845	5.7555	-0.1088	0.0233	0.423
	4B	85	AX-110484620	AX-110008323	7B	440	AX-95001514	AX-108789197	5.6252	3.3927	0.0919	-0.1687	0.2793
	7B	265	AX-109825500	AX-109939313	7B	480	AX-109912388	AX-95098493	6.1758	3.772	-0.0426	-0.0583	-0.3431
AC	1A	5	AX-111060515	AX-110675575	1A	390	AX-110396621	AX-111734167	8.1057	2.6007	-0.1412	0.0351	-0.1556
	1A	365	AX-109281194	AX-111160657	2A	140	AX-109542304	AX-109556015	5.3747	1.8657	0.0074	-0.0198	0.1266
	2A	165	AX-110360340	AX-109975482	2A	235	AX-111016073	AX-110451700	6.3091	2.2227	-0.0083	0.0405	-0.1268
	3A	205	AX-111687227	AX-111594339	3A	335	AX-109509229	AX-111806403	8.0688	2.8489	-0.1123	0.0066	-0.1547
	1A	255	AX-89727488	AX-109311313	3A	380	AX-109989137	AX-109627023	7.2647	2.6537	-0.0054	0.0653	-0.1415
	3A	335	AX-109509229	AX-111806403	4A	35	AX-108894452	AX-111028486	9.5229	3.0589	-0.011	-0.1387	-0.162
	2A	160	AX-109339560	AX-109346982	4A	55	AX-111621778	AX-110709253	6.0123	2.2735	0.0324	-0.0407	0.1299
	4A	40	AX-111028486	AX-111621778	4A	120	AX-108970760	AX-110171894	11.983	4.0355	0.0124	0.1246	0.1916
	1A	255	AX-89727488	AX-109311313	4A	210	AX-110481242	AX-110386779	10.4159	3.6758	0.0296	-0.004	0.1656
	1A	50	AX-110507135	AX-110476443	5A	155	AX-111649135	AX-110962177	8.3612	2.5034	-0.0509	0.1145	-0.1484
	2A	95	AX-109621306	AX-110493738	5A	165	AX-110993418	AX-109915391	6.6693	2.4903	-0.0293	-0.0393	-0.1344
	3A	225	AX-111762953	AX-109078462	5A	195	AX-110696972	AX-110743379	5.7069	1.9183	0.0016	0.0178	0.0955
	5A	155	AX-111649135	AX-110962177	5A	235	AX-111482651	AX-111104892	6.3751	2.0581	0.0669	0.0555	0.1209
	4A	50	AX-111028486	AX-111621778	5A	275	AX-110390043	AX-110467026	8.4617	3.0824	-0.0235	-0.0457	-0.1471
	1A	40	AX-110918159	AX-89431833	6A	60	AX-95090235	AX-111022547	6.9408	2.4754	-0.0377	-0.0013	-0.1324
	2A	105	AX-110438624	AX-108991270	6A	60	AX-95090235	AX-111022547	9.0876	3.1817	-0.0388	-0.0262	0.1518
	3A	365	AX-110407403	AX-109989137	6A	235	AX-108797719	AX-110909483	7.7621	2.8892	-0.0057	-0.0425	0.1457
	4A	200	AX-110481242	AX-110386779	6A	305	AX-109351618	AX-111259000	9.0059	3.1341	0.0314	0.0071	0.149
	6A	305	AX-109351618	AX-111259000	6A	310	AX-111548202	AX-108781069	5.8508	1.1712	-0.0207	0.0196	-0.1401
	2A	225	AX-109488051	AX-111016073	7A	255	AX-109561279	AX-111157442	6.3381	2.1703	0.1416	-0.0111	0.1405
	3A	375	AX-109989137	AX-109627023	7A	255	AX-109561279	AX-111157442	5.9856	1.7681	0.1334	0.0298	0.1287
	4A	30	AX-108894452	AX-111028486	7A	255	AX-109561279	AX-111157442	10.3121	3.4729	-0.1699	0.0102	-0.18
	5A	0	AX-109907797	AX-111454699	7A	255	AX-109561279	AX-111157442	11.1408	4.1613	0.083	-0.0085	0.1924
	6A	75	AX-111477782	AX-109478902	7A	255	AX-109561279	AX-111157442	10.2889	3.8604	0.0824	-0.0047	0.1809
	7A	255	AX-109561279	AX-111157442	7A	465	AX-108890723	AX-108896188	9.3394	3.5253	0.0198	-0.1404	-0.1812
	1A	390	AX-110396621	AX-111734167	7A	470	AX-108890723	AX-108896188	9.3706	2.8437	0.0166	-0.1244	-0.1595
	3A	435	AX-111634183	AX-111212311	1B	465	AX-109437886	AX-111618813	12.5025	4.0101	-0.2034	0.2156	-0.1693
	4A	435	AX-109406677	AX-111618007	1B	465	AX-109437886	AX-111618813	22.6888	7.3101	0.288	0.2247	0.218
	5A	310	AX-109499381	AX-109854183	1B	465	AX-109437886	AX-111618813	9.6149	3.1632	-0.1925	0.1488	-0.1427
	6A	205	AX-111634639	AX-111800524	1B	465	AX-109437886	AX-111618813	8.1307	2.7694	0.1233	0.16	0.1483
	2A	85	AX-109621306	AX-110493738	1B	470	AX-109437886	AX-111618813	7.1925	1.5384	-0.1455	0.2666	-0.1165
	7A	95	AX-110410864	AX-109288617	1B	470	AX-109437886	AX-111618813	14.7897	4.2918	-0.1831	0.2701	-0.1902
	1A	330	AX-111682431	AX-109482106	1B	475	AX-110394873	AX-111114335	10.6777	3.0463	0.1041	0.1048	0.1845
	1B	465	AX-109437886	AX-111618813	1B	485	AX-110394873	AX-111114335	14.5427	6.5778	0.2686	0.2128	0.2033
	1A	50	AX-110507135	AX-110476443	2B	240	AX-89577891	AX-109548273	13.4209	4.8686	-0.0367	-0.0314	0.1884
	4A	120	AX-108970760	AX-110171894	2B	240	AX-89577891	AX-109548273	7.3808	2.6439	0.0378	0.0551	0.1473
	6A	215	AX-111800524	AX-109349022	2B	245	AX-111081828	AX-110430429	5.5137	1.9191	-0.0475	-0.0186	0.119
	2A	150	AX-109917880	AX-110498851	2B	260	AX-110430429	AX-109272515	5.598	2.1281	-0.0015	-0.0374	0.1131
	3A	335	AX-109509229	AX-111806403	2B	270	AX-110209117	AX-110447950	7.0255	2.3771	-0.0211	0.0405	0.1468
	5A	145	AX-109913537	AX-108746949	2B	290	AX-109019008	AX-109816405	6.692	2.3369	-0.0468	-0.0372	0.1311
	2B	205	AX-109944548	AX-108917273	2B	290	AX-109019008	AX-109816405	7.437	2.6496	-0.0166	-0.0353	0.1414
	7A	255	AX-109561279	AX-111157442	2B	420	AX-109464076	AX-109287234	8.7578	2.6027	-0.0105	0.1827	0.156
	1B	470	AX-109437886	AX-111618813	2B	420	AX-109464076	AX-109287234	12.763	3.5437	0.2519	0.2005	0.1715
	3A	315	AX-111692849	AX-109509229	3B	0	AX-111509109	AX-111496415	9.5912	3.4058	0.0224	-0.0409	-0.1498
	1A	390	AX-110396621	AX-111734167	3B	100	AX-108914541	AX-109353484	11.7179	3.4229	0.0489	-0.1749	-0.1832
	5A	215	AX-110618398	AX-110379085	3B	100	AX-108914541	AX-109353484	7.0741	2.045	0.0313	-0.0535	-0.1212
	1B	470	AX-109437886	AX-111618813	3B	100	AX-108914541	AX-109353484	11.3524	3.3488	0.2902	-0.1684	-0.1706
	3B	120	AX-109353484	AX-110979247	3B	130	AX-111151771	AX-111080011	8.4445	2.6928	-0.0529	0.0009	-0.2208
	2A	170	AX-109975482	AX-110109766	3B	250	AX-109411547	AX-110468807	8.3215	2.8036	-0.013	-0.0624	0.1431
	6A	70	AX-111022547	AX-109876689	3B	255	AX-110369837	AX-108746674	6.1781	2.1939	-0.0091	-0.0259	-0.1289
	7A	255	AX-109561279	AX-111157442	3B	285	AX-109474140	AX-108791993	7.3281	2.765	-0.0109	-0.0898	-0.1557
	4A	35	AX-108894452	AX-111028486	3B	320	AX-111000339	AX-109888896	10.6965	3.7469	-0.1331	-0.0282	-0.1732
	2B	420	AX-109464076	AX-109287234	3B	320	AX-111000339	AX-109888896	5.2138	1.5523	0.137	-0.0167	0.113
	3A	390	AX-110673531	AX-110570804	4B	5	AX-111213780	AX-111171165	5.0674	1.8168	-0.0461	-0.049	0.116
	1A	360	AX-110453536	AX-109281194	4B	10	AX-109304796	AX-110576785	9.4595	3.4785	0.0385	-0.0227	0.1562
	4A	455	AX-111618007	AX-109316763	4B	40	AX-109074448	AX-110611878	6.6284	2.1524	0.1021	-0.1012	-0.1259
	2A	205	AX-110949248	AX-109488051	4B	70	AX-109357821	AX-94434500	7.7025	2.8133	-0.0116	0.0924	-0.1445
	6A	60	AX-95090235	AX-111022547	4B	70	AX-109357821	AX-94434500	8.6369	2.9153	0.0121	0.0707	-0.1456
	5A	165	AX-110993418	AX-109915391	4B	75	AX-110103359	AX-86176450	8.0896	2.9662	-0.0565	0.0104	0.1491
	3B	135	AX-111080011	AX-109385302	4B	75	AX-110103359	AX-86176450	7.1611	2.7045	0.0075	0.05	-0.1378
	7A	255	AX-109561279	AX-111157442	4B	110	AX-110423749	AX-110456764	8.1636	2.9755	0.0088	-0.1056	-0.1576
	2B	260	AX-110430429	AX-109272515	4B	130	AX-111114716	AX-86174787	6.6367	2.4924	-0.0031	-0.042	-0.1319
	1B	470	AX-109437886	AX-111618813	4B	145	AX-110070905	AX-111539361	10.3957	3.2952	0.2246	-0.186	-0.1669
	6A	160	AX-110077933	AX-111727984	5B	30	AX-109822914	AX-111285747	6.7993	2.4488	-0.1303	-0.0419	-0.1283
	4B	210	AX-111671500	AX-111500958	5B	30	AX-109822914	AX-111285747	6.2783	2.1599	-0.0322	-0.0493	-0.1225
	1A	5	AX-111060515	AX-110675575	5B	75	AX-110615189	AX-111027046	6.5789	2.152	-0.0241	0.0139	-0.1312
	2B	295	AX-110932305	AX-94849048	5B	100	AX-109404412	AX-110691328	6.9171	2.2269	-0.037	-0.0538	0.1284
	1B	465	AX-109437886	AX-111618813	5B	205	AX-111495304	AX-110502417	11.525	3.511	0.1446	0.1561	0.1682
	4A	120	AX-108970760	AX-110171894	5B	295	AX-111090426	AX-111055910	6.8476	2.3967	0.0626	0.0771	0.1416
	3B	100	AX-108914541	AX-109353484	5B	300	AX-111091795	AX-109936109	9.1789	2.5333	-0.0858	0.0144	-0.135
	7A	255	AX-109561279	AX-111157442	5B	360	AX-110549972	AX-109394259	13.6864	4.5479	0.0105	0.1394	0.2037
	2A	105	AX-110438624	AX-108991270	5B	365	AX-110549972	AX-109394259	5.8733	2.2063	-0.0429	0.0296	0.1261
	5A	210	AX-109440091	AX-110618398	5B	365	AX-110549972	AX-109394259	7.6866	3.0465	0.0234	0.0221	0.1486
	3A	165	AX-108737367	AX-109498430	5B	395	AX-111029992	AX-109272590	6.0074	2.3027	-0.0374	-0.0418	-0.1321
	2B	295	AX-110932305	AX-94849048	6B	55	AX-110610753	AX-109362237	6.3587	2.3591	0.0004	-0.0136	0.1226
	1B	470	AX-109437886	AX-111618813	6B	150	AX-110130858	AX-109518105	15.2314	4.8127	0.2388	-0.2042	-0.2029
	5B	85	AX-110974577	AX-109404412	6B	155	AX-108754569	AX-89438665	6.2681	2.39	-0.0005	-0.0107	-0.1324
	4B	125	AX-111829549	AX-111114716	6B	160	AX-109276431	AX-111091201	9.4577	2.36	0.1029	-0.079	-0.2111
	1A	0	AX-111060515	AX-110675575	6B	170	AX-111091201	AX-111506773	8.4558	2.9602	0.0385	-0.0762	-0.2195
	3A	335	AX-109509229	AX-111806403	6B	180	AX-111162575	AX-109464666	7.9653	2.6614	0.0391	-0.1017	-0.1558
	3B	325	AX-109888896	AX-109465395	6B	180	AX-111162575	AX-109464666	5.4881	1.9272	0.0236	-0.075	-0.1299
	6B	155	AX-108754569	AX-89438665	6B	180	AX-111162575	AX-109464666	8.3047	2.5274	0.0438	-0.0716	-0.207
	4A	50	AX-111028486	AX-111621778	6B	245	AX-110939504	AX-108872632	6.9997	2.8534	-0.0163	0.0611	0.1466
	7A	290	AX-110998408	AX-109518531	6B	330	AX-111218215	AX-109504457	7.0341	2.1662	0.0385	0.056	0.1381
	3B	140	AX-111080011	AX-109385302	7B	0	AX-109901038	AX-109994858	7.064	2.5597	0.0356	0.0602	-0.1346
	7A	540	AX-110543412	AX-108728895	7B	115	AX-109968663	AX-111555191	11.213	3.5552	0.0678	-0.0657	-0.1608
	2B	270	AX-110209117	AX-110447950	7B	125	AX-109965440	AX-110668025	6.5905	2.6478	-0.0484	-0.0397	0.1521
	4A	455	AX-111618007	AX-109316763	7B	265	AX-109825500	AX-109939313	5.9703	2.4135	0.105	-0.0628	-0.1355
	5B	365	AX-110549972	AX-109394259	7B	265	AX-109825500	AX-109939313	5.9292	2.1842	0.0047	-0.009	-0.1232
	7B	115	AX-109968663	AX-111555191	7B	340	AX-110004319	AX-111218909	13.1073	4.164	-0.0758	0.0616	-0.1755
	4B	85	AX-110484620	AX-110008323	7B	370	AX-94529018	AX-108799336	7.243	2.7513	-0.0118	0.1005	-0.14
	6A	135	AX-111168832	AX-110056145	7B	380	AX-110514449	AX-111134462	7.3643	2.7487	-0.0144	-0.0133	-0.1407
	1A	390	AX-110396621	AX-111734167	7B	405	AX-111479322	AX-108745065	6.5205	2.0113	0.0008	-0.1348	-0.1328
	2A	165	AX-110360340	AX-109975482	7B	485	AX-109912388	AX-95098493	6.7682	2.2524	-0.0209	-0.0727	0.1302
	3A	365	AX-110407403	AX-109989137	7B	510	AX-109912388	AX-95098493	6.5998	2.2822	0.0006	-0.0355	0.129
	5A	285	AX-110390043	AX-110467026	7B	515	AX-109912388	AX-95098493	7.6647	2.6512	0.0546	0.0016	0.1412
	6B	230	AX-108823992	AX-111784134	7B	520	AX-95098493	AX-95142306	6.103	2.2345	-0.0026	-0.0363	0.1306
	1B	475	AX-110394873	AX-111114335	7B	530	AX-95098493	AX-95142306	8.2064	2.9673	0.087	-0.1212	-0.1582
SB	3A	285	AX-108870115	AX-108920525	2B	240	AX-89577891	AX-109548273	6.5263	4.5423	-0.0639	0.0281	0.2015
	5A	235	AX-111482651	AX-111104892	2B	240	AX-89577891	AX-109548273	6.6462	4.8157	-0.0451	0.0235	0.2133
	2B	245	AX-111081828	AX-110430429	5B	275	AX-109040704	AX-110503586	5.6656	3.8098	-0.1095	-0.0836	-0.1867
	1A	55	AX-110507135	AX-110476443	7B	420	AX-110944132	AX-111507939	5.2372	3.2869	0.0512	0.0071	0.1313
eQTL: represents QTL identified by epistatic QTL analysis										Note: Here are all of the eQTLs in this study for the 12 traits in different environment
LOD: likelihood of odds
PVE (%): proportion of phenotypic variation of the corresponding epistatic QTLs
Add1: QTL1 additive effect
Add2: QTL2 additive effect
Add by Add: epistatic effect,the negative values suggests that the epistatic effect of the recombinant genotype was higher than that of the parental genotype
