# Supplementary material for: QTL Mapping for Important Agronomic Traits Using a Wheat55K SNP Array-Based Genetic Map in Tetraploid Wheat
Source: Plants (Basel). 2023 Feb 14;12(4):847. doi: 10.3390/plants12040847 (PMC9964379; doi:10.3390/plants12040847)
Supplement: Supplementary file 1 [file plants-12-00847-s001.zip › Supplementary Table 7.xlsx]

## Sheet: QPH.nwafu-2B.2
Supplemental Table S7 Predicted genes of QTLs QPH.nwafu-2B.2,QAC.nwafu-3A.1,QAC.nwafu-4A.1, and QLWR.nwafu-7A.1
Chrom	Reference sequence version	Physical position	Gene ID	Annotation
2B	IWGSC Chinese Spring v1.0	663828871-663830182	TraesCS2B01G467700	MYB transcription factor
2B	IWGSC Chinese Spring v1.0	663837910-663839175	TraesCS2B01G467800	MYB transcription factor
2B	IWGSC Chinese Spring v1.0	663886033-663887103	TraesCS2B01G467900	MYB transcription factor
2B	IWGSC Chinese Spring v1.0	663898758-663899033	TraesCS2B01G468000	MYB transcription factor
2B	IWGSC Chinese Spring v1.0	664126951-664133093	TraesCS2B01G468100	Transducin family protein / WD-40 repeat family protein
2B	IWGSC Chinese Spring v1.0	664210997-664214203	TraesCS2B01G468200	SNARE associated Golgi protein family
2B	IWGSC Chinese Spring v1.0	664214663-664217734	TraesCS2B01G468300	Phosphoenolpyruvate carboxykinase (ATP)
2B	IWGSC Chinese Spring v1.0	664219247-664222313	TraesCS2B01G468400	WEB family protein
2B	IWGSC Chinese Spring v1.0	663823354-663823986	TraesCS2B01G706200	RNA-directed DNA polymerase (reverse transcriptase)-related		family protein
2B	IWGSC Chinese Spring v1.0	663824848-663825072	TraesCS2B01G706300	Mitochondrial transcription termination factor family prote		in
2B	IWGSC Chinese Spring v1.0	663825716-663826384	TraesCS2B01G706400	Retrotransposon protein
2B	IWGSC Chinese Spring v1.0	663826628-663826846	TraesCS2B01G706500	Pyrrolidone-carboxylate peptidase
2B	IWGSC Chinese Spring v1.0	663868133-663868534	TraesCS2B01G706600	Endonuclease/exonuclease/phosphatase family protein
2B	IWGSC Chinese Spring v1.0	664071706-664072068	TraesCS2B01G706700	Protein RRP5 like
2B	IWGSC Chinese Spring v1.0	664101263-664101532	TraesCS2B01G706800	GRF zinc finger family protein
2B	Durum Wheat Svevo RefSeq Rel. 1.0	652862215-652863297	TRITD2Bv1G217680	Retrovirus-related Pol polyprotein from transposon TNT 1-94
2B	Durum Wheat Svevo RefSeq Rel. 1.0	652915893-652916558	TRITD2Bv1G217690	Transposon protein
2B	Durum Wheat Svevo RefSeq Rel. 1.0	652928540-652929280	TRITD2Bv1G217700	LINE-1 reverse transcriptase like TE
2B	Durum Wheat Svevo RefSeq Rel. 1.0	652929299-652929511	TRITD2Bv1G217710	LINE-1 reverse transcriptase isogeny TE
2B	Durum Wheat Svevo RefSeq Rel. 1.0	652929565-652929930	TRITD2Bv1G217720.1	LINE-1 reverse transcriptase
2B	Durum Wheat Svevo RefSeq Rel. 1.0	652929678-652929890	TRITD2Bv1G217720.2	transmembrane protein (DUF616) G
2B	Durum Wheat Svevo RefSeq Rel. 1.0	652931125-652931622	TRITD2Bv1G217730	Retrotransposon protein
2B	Durum Wheat Svevo RefSeq Rel. 1.0	652933793-652934912	TRITD2Bv1G217740	MYB transcription factor
2B	Durum Wheat Svevo RefSeq Rel. 1.0	653031981-653032301	TRITD2Bv1G217750	Retrovirus-related Pol polyprotein from transposon TNT 1-94
2B	Durum Wheat Svevo RefSeq Rel. 1.0	653054056-653054397	TRITD2Bv1G217760	Pol polyprotein
2B	Durum Wheat Svevo RefSeq Rel. 1.0	653179810-653180280	TRITD2Bv1G217770	Retrotransposon protein
2B	Durum Wheat Svevo RefSeq Rel. 1.0	653213627-653214106	TRITD2Bv1G217780	Retrovirus-related Pol polyprotein from transposon TNT 1-94
2B	Durum Wheat Svevo RefSeq Rel. 1.0	653230489-653236548	TRITD2Bv1G217790	Transducin family protein / WD-40 repeat family protein
2B	Durum Wheat Svevo RefSeq Rel. 1.0	653311430-653313908	TRITD2Bv1G217800.1	SNARE associated Golgi protein family
2B	Durum Wheat Svevo RefSeq Rel. 1.0	653314809-653317880	TRITD2Bv1G217800.11	Phosphoenolpyruvate carboxykinase (ATP)
2B	Durum Wheat Svevo RefSeq Rel. 1.0	653317715-653318221	TRITD2Bv1G217810	DNAJ heat shock N-terminal domain-containing protein G

## Sheet: QAC.nwafu-3A.1
Supplemental Table S7 Predicted genes of QTLs QPH.nwafu-2B.2,QAC.nwafu-3A.1,QAC.nwafu-4A.1, and QLWR.nwafu-7A.1
Chrom	Reference sequence version	Physical position	Gene ID	Annotation
3A	IWGSC Chinese Spring v1.0	22247642-22250366	TraesCS3A01G041500	F-box domain containing protein
3A	IWGSC Chinese Spring v1.0	22260995-22262126	TraesCS3A01G045100	ATP-dependent helicase/deoxyribonuclease subunit B
3A	IWGSC Chinese Spring v1.0	22320227-22321606	TraesCS3A01G045200	Retrotransposon protein
3A	Durum Wheat Svevo RefSeq Rel. 1.0	18836456-18837811	TRITD3Av1G009760	F-box domain containing protein
3A	Durum Wheat Svevo RefSeq Rel. 1.0	18838353-18838922	TRITD3Av1G009770	50S ribosomal protein L11 G
3A	Durum Wheat Svevo RefSeq Rel. 1.0	18850272-18851403	TRITD3Av1G009780.1	U2 small nuclear ribonucleoprotein B G
3A	Durum Wheat Svevo RefSeq Rel. 1.0	18850372-18851403	TRITD3Av1G009780.2	syntaxin of plants 23 G
3A	Durum Wheat Svevo RefSeq Rel. 1.0	18850726-18851403	TRITD3Av1G009780.4	ATP-dependent helicase/deoxyribonuclease subunit B TE?
3A	Durum Wheat Svevo RefSeq Rel. 1.0	18882932-18883234	TRITD3Av1G009790	Transposon Ty3-I Gag-Pol polyprotein TE
3A	Durum Wheat Svevo RefSeq Rel. 1.0	18886488-18886838	TRITD3Av1G009800	Transposon protein
3A	Durum Wheat Svevo RefSeq Rel. 1.0	18887397-18887702	TRITD3Av1G009810	Transposon protein
3A	Durum Wheat Svevo RefSeq Rel. 1.0	18898671-18899159	TRITD3Av1G009820	Retrotransposon protein
3A	Durum Wheat Svevo RefSeq Rel. 1.0	18918731-18919321	TRITD3Av1G009830	LINE-1 reverse transcriptase-like protein

## Sheet: QAC.nwafu-4A.1
Supplemental Table S7 Predicted genes of QTLs QPH.nwafu-2B.2,QAC.nwafu-3A.1,QAC.nwafu-4A.1, and QLWR.nwafu-7A.1
Chrom	Reference sequence version	Physical position	Gene ID	Annotation
4A	IWGSC Chinese Spring v1.0	2941622-2942068	TraesCS4A01G002100	Dihydroflavonol-4-reductase
4A	IWGSC Chinese Spring v1.0	2942230-2942415	TraesCS4A01G002200	NAD(P)-binding Rossmann-fold superfamily protein
4A	IWGSC Chinese Spring v1.0	2969164-2969679	TraesCS4A01G002300	LRR receptor-like serine/threonine-protein kinase EFR
4A	IWGSC Chinese Spring v1.0	2970949-2971289	TraesCS4A01G002400	Histidine--tRNA ligase
4A	IWGSC Chinese Spring v1.0	2971749-2972714	TraesCS4A01G002500	Retrotransposon protein
4A	IWGSC Chinese Spring v1.0	2980612-2980911	TraesCS4A01G002600	filament-like protein (DUF869)
4A	IWGSC Chinese Spring v1.0	3000102-3000914	TraesCS4A01G002700	Endonuclease/exonuclease/phosphatase family protein
4A	IWGSC Chinese Spring v1.0	3076475-3076718	TraesCS4A01G002800	Endonuclease/exonuclease/phosphatase family protein
4A	IWGSC Chinese Spring v1.0	3084391-3085692	TraesCS4A01G002900	Transposon protein
4A	IWGSC Chinese Spring v1.0	3124861-3127654	TraesCS4A01G003000	Transposon protein
4A	IWGSC Chinese Spring v1.0	3127910-3129376	TraesCS4A01G003100	Transposon protein
4A	IWGSC Chinese Spring v1.0	3257056-3258137	TraesCS4A01G003200	Transposon protein
4A	IWGSC Chinese Spring v1.0	3351141-3352218	TraesCS4A01G003300	Ethylene-responsive transcription factor
4A	IWGSC Chinese Spring v1.0	3356506-3356922	TraesCS4A01G003400	Retrovirus-related Pol polyprotein from transposon TNT 1-94
4A	IWGSC Chinese Spring v1.0	3359109-3359861	TraesCS4A01G003500	Retrotransposon protein
4A	IWGSC Chinese Spring v1.0	3359889-3360130	TraesCS4A01G003600	Retrotransposon protein
4A	IWGSC Chinese Spring v1.0	3383896-3384321	TraesCS4A01G003700	Xaa-Pro dipeptidyl-peptidase
4A	IWGSC Chinese Spring v1.0	2938907-2940976	TraesCS4A01G003800.1	Origin recognition complex subunit 2
4A	IWGSC Chinese Spring v1.0	3391065-3391313	TraesCS4A01G003800LC.1	DNA-(apurinic or apyrimidinic site) lyase
4A	IWGSC Chinese Spring v1.0	2942968-2945250	TraesCS4A01G003900.1	B3 domain-containing protein
4A	IWGSC Chinese Spring v1.0	3391371-3392198	TraesCS4A01G003900LC.1	Retrotransposon protein
4A	IWGSC Chinese Spring v1.0	2945869-2948322	TraesCS4A01G004000.1	Leucine-rich repeat receptor-like protein kinase
4A	IWGSC Chinese Spring v1.0	3393099-3393746	TraesCS4A01G004000LC.1	Retrotransposon protein
4A	IWGSC Chinese Spring v1.0	2951668-2959118	TraesCS4A01G004100.1	Hexosyltransferase
4A	IWGSC Chinese Spring v1.0	3393774-3394631	TraesCS4A01G004100LC.1	RNA-directed DNA polymerase (reverse transcriptase)-related family protein
4A	IWGSC Chinese Spring v1.0	2974257-2974595	TraesCS4A01G004200.1	regulatory particle non-ATPase 13
4A	IWGSC Chinese Spring v1.0	3767104-3768568	TraesCS4A01G004200LC.1	Oligopeptidase A
4A	IWGSC Chinese Spring v1.0	2985236-2995140	TraesCS4A01G004300.1	Carotenoid cleavage dioxygenase
4A	IWGSC Chinese Spring v1.0	3774463-3783816	TraesCS4A01G004300LC.1	HSP20-like chaperone superfamily protein
4A	IWGSC Chinese Spring v1.0	3062818-3066947	TraesCS4A01G004400.1	Metal transporter
4A	IWGSC Chinese Spring v1.0	3940817-3941134	TraesCS4A01G004400LC.1	Far upstream element-binding protein 1
4A	IWGSC Chinese Spring v1.0	3079594-3083344	TraesCS4A01G004500.1	Zinc finger protein
4A	IWGSC Chinese Spring v1.0	4144604-4145545	TraesCS4A01G004500LC.1	Polynucleotidyl transferase
4A	IWGSC Chinese Spring v1.0	3109972-3112787	TraesCS4A01G004600.1	Protein WEAK CHLOROPLAST MOVEMENT UNDER BLUE LIGHT 1
4A	IWGSC Chinese Spring v1.0	4146051-4146329	TraesCS4A01G004600LC.1	Retrotransposon protein
4A	IWGSC Chinese Spring v1.0	3115218-3118193	TraesCS4A01G004700	Pentatricopeptide repeat-containing protein
4A	IWGSC Chinese Spring v1.0	3120859-3122178	TraesCS4A01G004800	cold regulated protein 27
4A	IWGSC Chinese Spring v1.0	3135154-3139515	TraesCS4A01G004900	Phytoene desaturase
4A	IWGSC Chinese Spring v1.0	3142557-3147282	TraesCS4A01G005000	Plasma membrane ATPase
4A	IWGSC Chinese Spring v1.0	3147753-3152491	TraesCS4A01G005100	Receptor-like protein kinase
4A	IWGSC Chinese Spring v1.0	3220212-3220806	TraesCS4A01G005200	senescence-associated family protein
4A	IWGSC Chinese Spring v1.0	3253310-3254153	TraesCS4A01G005300	DNA topoisomerase
4A	IWGSC Chinese Spring v1.0	3276601-3277696	TraesCS4A01G005400	Ethylene-responsive transcription factor
4A	IWGSC Chinese Spring v1.0	3342038-3342928	TraesCS4A01G005500	Ethylene-responsive transcription factor
4A	IWGSC Chinese Spring v1.0	3370277-3371723	TraesCS4A01G005600	Ethylene-responsive transcription factor
4A	IWGSC Chinese Spring v1.0	3378822-3381403	TraesCS4A01G005700	Trypsin inhibitor
4A	IWGSC Chinese Spring v1.0	3387764-3388594	TraesCS4A01G005800	Ethylene-responsive transcription factor
4A	IWGSC Chinese Spring v1.0	3442258-3445130	TraesCS4A01G005900	Eukaryotic translation initiation factor 3 subunit K
4A	IWGSC Chinese Spring v1.0	3446172-3447998	TraesCS4A01G006000	40S ribosomal protein SA
4A	IWGSC Chinese Spring v1.0	3798951-3799772	TraesCS4A01G006100	MYB transcription factor
4A	IWGSC Chinese Spring v1.0	3868931-3874527	TraesCS4A01G006200	Phosphoinositide phosphatase family protein
4A	IWGSC Chinese Spring v1.0	4001415-4005675	TraesCS4A01G006300	Flavin-containing monooxygenase
4A	IWGSC Chinese Spring v1.0	4157880-4161177	TraesCS4A01G006400	Flavin-containing monooxygenase
4A	Durum Wheat Svevo RefSeq Rel. 1.0	70463-71050	TRITD4Av1G000030	Flavin-containing monooxygenase
4A	Durum Wheat Svevo RefSeq Rel. 1.0	204429-204764	TRITD4Av1G000040	Retrovirus-related Pol polyprotein from transposon TNT 1-94 TE
4A	Durum Wheat Svevo RefSeq Rel. 1.0	219100-219549	TRITD4Av1G000050.1	F-box family protein TE?
4A	Durum Wheat Svevo RefSeq Rel. 1.0	219380-219826	TRITD4Av1G000050.2	Non-canonical poly(A) RNA polymerase PAPD5 G
4A	Durum Wheat Svevo RefSeq Rel. 1.0	222599-226495	TRITD4Av1G000060	Flavin-containing monooxygenase
4A	Durum Wheat Svevo RefSeq Rel. 1.0	262121-263955	TRITD4Av1G000070	Phosphoinositide phosphatase family protein
4A	Durum Wheat Svevo RefSeq Rel. 1.0	284777-285379	TRITD4Av1G000080	Retrovirus-related Pol polyprotein from transposon TNT 1-94
4A	Durum Wheat Svevo RefSeq Rel. 1.0	285422-287581	TRITD4Av1G000090	Retrovirus-related Pol polyprotein from transposon TNT 1-94
4A	Durum Wheat Svevo RefSeq Rel. 1.0	338574-339395	TRITD4Av1G000100	MYB transcription factor
4A	Durum Wheat Svevo RefSeq Rel. 1.0	366851-367462	TRITD4Av1G000110	Retrovirus-related Pol polyprotein from transposon TNT 1-94
4A	Durum Wheat Svevo RefSeq Rel. 1.0	395918-396244	TRITD4Av1G000120	NAC domain-containing protein 21/22 G
4A	Durum Wheat Svevo RefSeq Rel. 1.0	396977-397651	TRITD4Av1G000130	Retrotransposon protein
4A	Durum Wheat Svevo RefSeq Rel. 1.0	427192-427524	TRITD4Av1G000140	Retrovirus-related Pol polyprotein from transposon TNT 1-94 TE
4A	Durum Wheat Svevo RefSeq Rel. 1.0	443233-443808	TRITD4Av1G000150	Retrotransposon protein
4A	Durum Wheat Svevo RefSeq Rel. 1.0	470425-470847	TRITD4Av1G000160	Pol polyprotein TE
4A	Durum Wheat Svevo RefSeq Rel. 1.0	525087-525503	TRITD4Av1G000170	1-deoxy-D-xylulose-5-phosphate synthase G
4A	Durum Wheat Svevo RefSeq Rel. 1.0	531977-532618	TRITD4Av1G000180	Retrotransposon protein
4A	Durum Wheat Svevo RefSeq Rel. 1.0	536375-536959	TRITD4Av1G000190	Gag protein
4A	Durum Wheat Svevo RefSeq Rel. 1.0	582734-584614	TRITD4Av1G000200	Retrovirus-related Pol polyprotein from transposon TNT 1-94
4A	Durum Wheat Svevo RefSeq Rel. 1.0	599285-599896	TRITD4Av1G000210	Piezo-type mechanosensitive ion channel component 1 G
4A	Durum Wheat Svevo RefSeq Rel. 1.0	654631-655359	TRITD4Av1G000220	Retrovirus-related Pol polyprotein from transposon TNT 1-94
4A	Durum Wheat Svevo RefSeq Rel. 1.0	655798-656355	TRITD4Av1G000230	Retrovirus-related Pol polyprotein from transposon TNT 1-94 TE
4A	Durum Wheat Svevo RefSeq Rel. 1.0	695520-696735	TRITD4Av1G000240	40S ribosomal protein SA
4A	Durum Wheat Svevo RefSeq Rel. 1.0	698388-701234	TRITD4Av1G000250	Eukaryotic translation initiation factor 3 subunit K
4A	Durum Wheat Svevo RefSeq Rel. 1.0	709516-710031	TRITD4Av1G000260	Retrovirus-related Pol polyprotein from transposon TNT 1-94
4A	Durum Wheat Svevo RefSeq Rel. 1.0	710041-710535	TRITD4Av1G000270	Retrovirus-related Pol polyprotein from transposon TNT 1-94
4A	Durum Wheat Svevo RefSeq Rel. 1.0	711909-712289	TRITD4Av1G000280	Retrovirus-related Pol polyprotein from transposon TNT 1-94
4A	Durum Wheat Svevo RefSeq Rel. 1.0	713163-713501	TRITD4Av1G000290	Retrovirus-related Pol polyprotein from transposon TNT 1-94 TE
4A	Durum Wheat Svevo RefSeq Rel. 1.0	725970-726629	TRITD4Av1G000300	Retrovirus-related Pol polyprotein from transposon TNT 1-94
4A	Durum Wheat Svevo RefSeq Rel. 1.0	749085-749915	TRITD4Av1G000310	Ethylene-responsive transcription factor
4A	Durum Wheat Svevo RefSeq Rel. 1.0	766993-768372	TRITD4Av1G000320	Ethylene-responsive transcription factor G
4A	Durum Wheat Svevo RefSeq Rel. 1.0	767302-767877	TRITD4Av1G000330	Transcription activator BRG1 G
4A	Durum Wheat Svevo RefSeq Rel. 1.0	778960-779511	TRITD4Av1G000340.1	Retrotransposon protein
4A	Durum Wheat Svevo RefSeq Rel. 1.0	779162-779964	TRITD4Av1G000340.2	Retrovirus-related Pol polyprotein from transposon TNT 1-94 TE
4A	Durum Wheat Svevo RefSeq Rel. 1.0	780215-780574	TRITD4Av1G000350	Retrovirus-related Pol polyprotein from transposon TNT 1-94
4A	Durum Wheat Svevo RefSeq Rel. 1.0	786414-787491	TRITD4Av1G000360.1	Ethylene-responsive transcription factor
4A	Durum Wheat Svevo RefSeq Rel. 1.0	786779-787244	TRITD4Av1G000360.3	WEB family protein (DUF827) G
4A	Durum Wheat Svevo RefSeq Rel. 1.0	804700-805590	TRITD4Av1G000370	Ethylene-responsive transcription factor
4A	Durum Wheat Svevo RefSeq Rel. 1.0	820485-820847	TRITD4Av1G000380	Transducin family protein / WD-40 repeat family protein G
4A	Durum Wheat Svevo RefSeq Rel. 1.0	824884-825249	TRITD4Av1G000390	Pol polyprotein
4A	Durum Wheat Svevo RefSeq Rel. 1.0	846280-847206	TRITD4Av1G000400	Retrovirus-related Pol polyprotein from transposon TNT 1-94
4A	Durum Wheat Svevo RefSeq Rel. 1.0	849094-849666	TRITD4Av1G000410	Retrovirus-related Pol polyprotein from transposon TNT 1-94 TE
4A	Durum Wheat Svevo RefSeq Rel. 1.0	853486-854589	TRITD4Av1G000420	Ethylene-responsive transcription factor
4A	Durum Wheat Svevo RefSeq Rel. 1.0	893545-894139	TRITD4Av1G000430	senescence-associated family protein
4A	Durum Wheat Svevo RefSeq Rel. 1.0	921490-922068	TRITD4Av1G000440	RNA-directed DNA polymerase (reverse transcriptase)-related family protein
4A	Durum Wheat Svevo RefSeq Rel. 1.0	951906-952505	TRITD4Av1G000450	Gag-pol polyprotein
4A	Durum Wheat Svevo RefSeq Rel. 1.0	968415-974687	TRITD4Av1G000460.1	Receptor-like protein kinase
4A	Durum Wheat Svevo RefSeq Rel. 1.0	968868-972053	TRITD4Av1G000460.2	Leucine-rich repeat receptor-like protein kinase
4A	Durum Wheat Svevo RefSeq Rel. 1.0	975123-979895	TRITD4Av1G000470	Plasma membrane ATPase
4A	Durum Wheat Svevo RefSeq Rel. 1.0	982975-987267	TRITD4Av1G000480	Phytoene desaturase
4A	Durum Wheat Svevo RefSeq Rel. 1.0	991176-993471	TRITD4Av1G000490.1	Transposon protein
4A	Durum Wheat Svevo RefSeq Rel. 1.0	995160-995990	TRITD4Av1G000490.10	heat shock protein 70 (Hsp 70) family protein G
4A	Durum Wheat Svevo RefSeq Rel. 1.0	995496-996284	TRITD4Av1G000490.13	Autonomous transposable element EN-1 mosaic protein TE
4A	Durum Wheat Svevo RefSeq Rel. 1.0	991407-996082	TRITD4Av1G000490.4	Multifunctional 2-oxoglutarate metabolism enzyme G
4A	Durum Wheat Svevo RefSeq Rel. 1.0	994765-995202	TRITD4Av1G000490.6	DNA-directed RNA polymerase subunit beta' G
4A	Durum Wheat Svevo RefSeq Rel. 1.0	995091-995393	TRITD4Av1G000490.9	cysteine-rich RLK (RECEPTOR-like protein kinase) 11 G
4A	Durum Wheat Svevo RefSeq Rel. 1.0	1000136-1001503	TRITD4Av1G000500	cold regulated protein 27 G
4A	Durum Wheat Svevo RefSeq Rel. 1.0	1003886-1006861	TRITD4Av1G000510	Pentatricopeptide repeat-containing protein
4A	Durum Wheat Svevo RefSeq Rel. 1.0	1006942-1012146	TRITD4Av1G000520	Protein WEAK CHLOROPLAST MOVEMENT UNDER BLUE LIGHT 1
4A	Durum Wheat Svevo RefSeq Rel. 1.0	1036350-1037651	TRITD4Av1G000530	Transposon protein
4A	Durum Wheat Svevo RefSeq Rel. 1.0	1040068-1041848	TRITD4Av1G000540	Zinc finger protein
4A	Durum Wheat Svevo RefSeq Rel. 1.0	1048162-1048770	TRITD4Av1G000550	Arf-GAP with SH3 domain
4A	Durum Wheat Svevo RefSeq Rel. 1.0	1048890-1049228	TRITD4Av1G000560	GTP cyclohydrolase-2 G
4A	Durum Wheat Svevo RefSeq Rel. 1.0	1055669-1059845	TRITD4Av1G000570	Metal transporter
4A	Durum Wheat Svevo RefSeq Rel. 1.0	1126289-1134597	TRITD4Av1G000580	Carotenoid cleavage dioxygenase
4A	Durum Wheat Svevo RefSeq Rel. 1.0	1148822-1149580	TRITD4Av1G000590	LINE-1 reverse transcriptase TE
4A	Durum Wheat Svevo RefSeq Rel. 1.0	1158764-1159123	TRITD4Av1G000600	CLK4-associating serine/arginine-rich protein G
4A	Durum Wheat Svevo RefSeq Rel. 1.0	1163192-1164346	TRITD4Av1G000610	Hexosyltransferase G
4A	Durum Wheat Svevo RefSeq Rel. 1.0	1172799-1175144	TRITD4Av1G000620	Leucine-rich repeat receptor-like protein kinase
4A	Durum Wheat Svevo RefSeq Rel. 1.0	1175872-1178156	TRITD4Av1G000630	B3 domain-containing protein
4A	Durum Wheat Svevo RefSeq Rel. 1.0	1178478-1180560	TRITD4Av1G000640.1	NAD(P)-binding rossmann-fold protein
4A	Durum Wheat Svevo RefSeq Rel. 1.0	1178478-1180560	TRITD4Av1G000640.2	Dihydroflavonol-4-reductase
4A	Durum Wheat Svevo RefSeq Rel. 1.0	1178478-1180560	TRITD4Av1G000640.3	ADP-L-glycero-D-manno-heptose-6-epimerase
4A	Durum Wheat Svevo RefSeq Rel. 1.0	1181206-1183275	TRITD4Av1G000650	Origin recognition complex subunit 2
4A	Durum Wheat Svevo RefSeq Rel. 1.0	1221557-1222481	TRITD4Av1G000660	Transmembrane protein
4A	Durum Wheat Svevo RefSeq Rel. 1.0	1275336-1275647	TRITD4Av1G000670	Pantothenate kinase G
4A	Durum Wheat Svevo RefSeq Rel. 1.0	1284887-1285246	TRITD4Av1G000680	Glutamate 5-kinase G
4A	Durum Wheat Svevo RefSeq Rel. 1.0	1340860-1347514	TRITD4Av1G000690	Alpha/beta-Hydrolases superfamily protein
4A	Durum Wheat Svevo RefSeq Rel. 1.0	1352317-1352694	TRITD4Av1G000700	Thionin-like protein G
4A	Durum Wheat Svevo RefSeq Rel. 1.0	1359329-1360697	TRITD4Av1G000710	evolutionarily conserved C-terminal region 2 G
4A	Durum Wheat Svevo RefSeq Rel. 1.0	1384954-1386370	TRITD4Av1G000720	Agmatine coumaroyltransferase-2
4A	Durum Wheat Svevo RefSeq Rel. 1.0	1413897-1414436	TRITD4Av1G000730	Transposon protein
4A	Durum Wheat Svevo RefSeq Rel. 1.0	1434619-1435044	TRITD4Av1G000740	basic helix loop helix (bHLH) DNA-binding superfamily protein G
4A	Durum Wheat Svevo RefSeq Rel. 1.0	1435257-1436178	TRITD4Av1G000750	Protein FAR1-RELATED SEQUENCE 3 TE
4A	Durum Wheat Svevo RefSeq Rel. 1.0	1480258-1480623	TRITD4Av1G000760.1	Glucose-1-phosphate thymidylyltransferase G
4A	Durum Wheat Svevo RefSeq Rel. 1.0	1480587-1480937	TRITD4Av1G000760.2	eIF-2-alpha kinase GCN2 G
4A	Durum Wheat Svevo RefSeq Rel. 1.0	1486931-1488390	TRITD4Av1G000770.1	bZIP family transcription factor G
4A	Durum Wheat Svevo RefSeq Rel. 1.0	1486931-1488390	TRITD4Av1G000770.2	Endonuclease 8-like 3
4A	Durum Wheat Svevo RefSeq Rel. 1.0	1490420-1491870	TRITD4Av1G000780	Agmatine coumaroyltransferase-2
4A	Durum Wheat Svevo RefSeq Rel. 1.0	1516133-1517241	TRITD4Av1G000790	Bifunctional purine biosynthesis protein PurH G
4A	Durum Wheat Svevo RefSeq Rel. 1.0	1542627-1543263	TRITD4Av1G000800	Myb/SANT-like DNA-binding domain protein
4A	Durum Wheat Svevo RefSeq Rel. 1.0	1543067-1543384	TRITD4Av1G000810	Transposase TE
4A	Durum Wheat Svevo RefSeq Rel. 1.0	1543440-1543832	TRITD4Av1G000820	CAI-1 autoinducer sensor kinase/phosphatase cqsS isoform 3 G
4A	Durum Wheat Svevo RefSeq Rel. 1.0	1547225-1549048	TRITD4Av1G000830	LINE-1 reverse transcriptase
4A	Durum Wheat Svevo RefSeq Rel. 1.0	1549054-1550040	TRITD4Av1G000840	Endonuclease/exonuclease/phosphatase family protein
4A	Durum Wheat Svevo RefSeq Rel. 1.0	1558637-1560072	TRITD4Av1G000850.1	Agmatine coumaroyltransferase-2
4A	Durum Wheat Svevo RefSeq Rel. 1.0	1559220-1559975	TRITD4Av1G000850.3	UPF0301 protein Cag_1601 G
4A	Durum Wheat Svevo RefSeq Rel. 1.0	1559220-1559975	TRITD4Av1G000850.4	Polyketide cyclase/dehydrase and lipid transport superfamily protein G
4A	Durum Wheat Svevo RefSeq Rel. 1.0	1559254-1560156	TRITD4Av1G000850.5	Agmatine coumaroyltransferase-2
4A	Durum Wheat Svevo RefSeq Rel. 1.0	1565716-1568772	TRITD4Av1G000860	Uroporphyrinogen III synthase

## Sheet: QLWR.nwafu-7A.1
Supplemental Table S7 Predicted genes of QTLs QPH.nwafu-2B.2,QAC.nwafu-3A.1,QAC.nwafu-4A.1, and QLWR.nwafu-7A.1
Chrom	Reference sequence version	Physical position	Gene ID	Annotation
7A	IWGSC Chinese Spring v1.0	652301525-652303697	TraesCS7A01G456000	PRKR interacting protein 1
7A	IWGSC Chinese Spring v1.0	652337974-652339782	TraesCS7A01G456100	Serine/threonine-protein kinase
7A	IWGSC Chinese Spring v1.0	652339793-652341038	TraesCS7A01G456200	Protein kinase family protein
7A	IWGSC Chinese Spring v1.0	652356721-652359473	TraesCS7A01G456300	Serine/threonine-protein kinase
7A	IWGSC Chinese Spring v1.0	652484081-652484821	TraesCS7A01G456400	TRAM
7A	IWGSC Chinese Spring v1.0	652490564-652491322	TraesCS7A01G456500	TRAM
7A	IWGSC Chinese Spring v1.0	652507381-652508631	TraesCS7A01G456600	DUF4408 domain protein
7A	IWGSC Chinese Spring v1.0	652515307-652518150	TraesCS7A01G456700	ATP-dependent Clp protease ATP-binding subunit
7A	IWGSC Chinese Spring v1.0	652538568-652540373	TraesCS7A01G456800	Serine/threonine-protein kinase
7A	IWGSC Chinese Spring v1.0	652540646-652540981	TraesCS7A01G456900	Serine/threonine-protein kinase
7A	IWGSC Chinese Spring v1.0	652558078-652560611	TraesCS7A01G457000	Receptor-like protein kinase
7A	IWGSC Chinese Spring v1.0	652690181-652695231	TraesCS7A01G457100	Heat shock 70 kDa protein
7A	IWGSC Chinese Spring v1.0	652704128-652711234	TraesCS7A01G457200	Mechanosensitive ion channel-like protein
7A	IWGSC Chinese Spring v1.0	652718317-652721975	TraesCS7A01G457300	Exosome complex component
7A	IWGSC Chinese Spring v1.0	652722896-652724527	TraesCS7A01G457400	Transmembrane protein
7A	IWGSC Chinese Spring v1.0	652724988-652728296	TraesCS7A01G457500	F-box/LRR repeat protein
7A	IWGSC Chinese Spring v1.0	652728872-652729252	TraesCS7A01G457600	mediator of RNA polymerase II transcription subunit
7A	IWGSC Chinese Spring v1.0	652753907-652755876	TraesCS7A01G457700	UDP-glucose dehydrogenase 1
7A	IWGSC Chinese Spring v1.0	652757349-652760406	TraesCS7A01G457800	Ubiquitin carboxyl-terminal hydrolase 2
7A	IWGSC Chinese Spring v1.0	652902838-652903450	TraesCS7A01G457900	Phospholipase A2
7A	IWGSC Chinese Spring v1.0	652904224-652913569	TraesCS7A01G458000.1	Myosin-2
7A	IWGSC Chinese Spring v1.0	652904663-652909561	TraesCS7A01G458000.2	Gb|AAF01580.1
7A	IWGSC Chinese Spring v1.0	652904663-652911843	TraesCS7A01G458000.4	transmembrane protein
7A	IWGSC Chinese Spring v1.0	652904663-652911843	TraesCS7A01G458000.6	5'-3' exoribonuclease 2
7A	IWGSC Chinese Spring v1.0	652922044-652922796	TraesCS7A01G458100	RING/U-box superfamily protein
7A	IWGSC Chinese Spring v1.0	653013565-653014710	TraesCS7A01G458200	Voltage-dependent T-type calcium channel subunit alpha-1H
7A	IWGSC Chinese Spring v1.0	653364717-653365997	TraesCS7A01G458300	Ta11-like non-LTR retrotransposon
7A	IWGSC Chinese Spring v1.0	653370987-653371838	TraesCS7A01G458400	Ring/U-Box superfamily protein
7A	IWGSC Chinese Spring v1.0	653435970-653439348	TraesCS7A01G458500	Cysteine--tRNA ligase
7A	IWGSC Chinese Spring v1.0	653542944-653546404	TraesCS7A01G458600	Hexosyltransferase
7A	IWGSC Chinese Spring v1.0	653589482-653593545	TraesCS7A01G458700	MYB-related transcription factor
7A	IWGSC Chinese Spring v1.0	653682229-653683235	TraesCS7A01G458800	Pyruvate
7A	IWGSC Chinese Spring v1.0	654005036-654005524	TraesCS7A01G458900	DNA-directed RNA polymerase subunit beta
7A	IWGSC Chinese Spring v1.0	654049949-654050871	TraesCS7A01G459000	Dynamin-related protein
7A	IWGSC Chinese Spring v1.0	654196637-654196978	TraesCS7A01G459100	3-deoxy-D-manno-octulosonic acid kinase
7A	IWGSC Chinese Spring v1.0	654204001-654206581	TraesCS7A01G459200	RNA polymerase II transcription mediator
7A	IWGSC Chinese Spring v1.0	654396523-654396960	TraesCS7A01G459300	Neurogenic differentiation factor 1
7A	IWGSC Chinese Spring v1.0	654562530-654565824	TraesCS7A01G459400	L-ascorbate oxidase
7A	IWGSC Chinese Spring v1.0	654773488-654802435	TraesCS7A01G459500	BEACH domain-containing protein lvsC
7A	IWGSC Chinese Spring v1.0	655038458-655040099	TraesCS7A01G459600	Flavin-containing monooxygenase
7A	IWGSC Chinese Spring v1.0	655368791-655370822	TraesCS7A01G459700	NAD-dependent glycerol-3-phosphate dehydrogenase family protein
7A	IWGSC Chinese Spring v1.0	655405603-655405992	TraesCS7A01G459800	Protease inhibitor/seed storage/lipid transfer protein family protein
7A	IWGSC Chinese Spring v1.0	655418837-655419337	TraesCS7A01G459900	Protease inhibitor/seed storage/lipid transfer protein family protein
7A	IWGSC Chinese Spring v1.0	655446833-655448174	TraesCS7A01G460000	Cell division cycle 5-like protein
7A	IWGSC Chinese Spring v1.0	655451328-655451829	TraesCS7A01G460100	Protease inhibitor/seed storage/lipid transfer protein family protein
7A	IWGSC Chinese Spring v1.0	656323760-656324317	TraesCS7A01G460200	Mediator of RNA polymerase II transcription subunit 23
7A	IWGSC Chinese Spring v1.0	656982419-656982982	TraesCS7A01G460300	Protease inhibitor/seed storage/lipid transfer protein family protein
7A	IWGSC Chinese Spring v1.0	657006116-657008804	TraesCS7A01G460400	Pentatricopeptide repeat-containing protein
7A	IWGSC Chinese Spring v1.0	657015291-657016699	TraesCS7A01G460500	Protein FAR1-RELATED SEQUENCE 5
7A	IWGSC Chinese Spring v1.0	657018032-657020691	TraesCS7A01G460600	Sec14p-like phosphatidylinositol transfer family protein
7A	IWGSC Chinese Spring v1.0	657021996-657022505	TraesCS7A01G460700	Complement C1r subcomponent
7A	IWGSC Chinese Spring v1.0	657023667-657024818	TraesCS7A01G460800	Mitochondrial transcription termination factor-like
7A	IWGSC Chinese Spring v1.0	657090333-657091687	TraesCS7A01G460900	Protein kinase-like protein
7A	IWGSC Chinese Spring v1.0	657155092-657155679	TraesCS7A01G461000	B3 domain-containing protein
7A	IWGSC Chinese Spring v1.0	657352290-657355966	TraesCS7A01G461100	Elongation factor
7A	IWGSC Chinese Spring v1.0	657373833-657378253	TraesCS7A01G461200	Peptide transporter
7A	IWGSC Chinese Spring v1.0	657417211-657420459	TraesCS7A01G461300	Receptor-kinase
7A	IWGSC Chinese Spring v1.0	657430972-657441360	TraesCS7A01G461400	WAT1-related protein
7A	IWGSC Chinese Spring v1.0	657513390-657518310	TraesCS7A01G461500	Geranylgeranyl diphosphate synthase
7A	IWGSC Chinese Spring v1.0	657518946-657520142	TraesCS7A01G461600	Chaperone DnaJ-domain protein
7A	IWGSC Chinese Spring v1.0	657716427-657721535	TraesCS7A01G461700	Auxin response factor
7A	IWGSC Chinese Spring v1.0	657902193-657906810	TraesCS7A01G461800	Zinc finger CCCH domain-containing protein 45
7A	IWGSC Chinese Spring v1.0	658134014-658137445	TraesCS7A01G461900	MADS box transcription factor
7A	IWGSC Chinese Spring v1.0	658637042-658651135	TraesCS7A01G462000	Sodium/hydrogen exchanger 1
7A	IWGSC Chinese Spring v1.0	658704520-658705917	TraesCS7A01G462100	Phox domain-containing protein
7A	IWGSC Chinese Spring v1.0	658829614-658829982	TraesCS7A01G462200	50S ribosomal protein L4
7A	IWGSC Chinese Spring v1.0	658910271-658910666	TraesCS7A01G462300	SAC3/GANP/Nin1/mts3/eIF-3 p25 family
7A	IWGSC Chinese Spring v1.0	658929746-658930495	TraesCS7A01G462400	SAC3/GANP/Nin1/mts3/eIF-3 p25 family
7A	IWGSC Chinese Spring v1.0	658959578-658959973	TraesCS7A01G462500	SAC3/GANP/Nin1/mts3/eIF-3 p25 family
7A	IWGSC Chinese Spring v1.0	659184108-659184665	TraesCS7A01G462600	Bifunctional protein FolD
7A	IWGSC Chinese Spring v1.0	659369864-659370247	TraesCS7A01G462700	Small nuclear ribonucleoprotein
7A	IWGSC Chinese Spring v1.0	659370816-659374808	TraesCS7A01G462800	Geranylgeranyl transferase type-2 subunit alpha
7A	IWGSC Chinese Spring v1.0	659404996-659407102	TraesCS7A01G462900	3-hydroxyisobutyrate dehydrogenase
7A	IWGSC Chinese Spring v1.0	659428159-659429794	TraesCS7A01G463000	Alpha/beta-Hydrolases superfamily protein
7A	IWGSC Chinese Spring v1.0	659551289-659552633	TraesCS7A01G463100	Extracellular matrix-binding protein ebh
7A	IWGSC Chinese Spring v1.0	659553604-659557303	TraesCS7A01G463200	RING/U-box superfamily protein
7A	IWGSC Chinese Spring v1.0	659651479-659652720	TraesCS7A01G463300	DNA replication and repair protein RecF
7A	IWGSC Chinese Spring v1.0	660198650-660199822	TraesCS7A01G463400	Transposon protein
7A	IWGSC Chinese Spring v1.0	660408308-660410063	TraesCS7A01G463500	Receptor-like kinase
7A	IWGSC Chinese Spring v1.0	660408324-660408665	TraesCS7A01G463600	evolutionarily conserved C-terminal region 6
7A	IWGSC Chinese Spring v1.0	660437654-660438827	TraesCS7A01G463700	Sentrin-specific protease 2
7A	IWGSC Chinese Spring v1.0	660450429-660451566	TraesCS7A01G463800	Xyloglucan endotransglucosylase/hydrolase
7A	IWGSC Chinese Spring v1.0	660454316-660459360	TraesCS7A01G463900	Disease resistance protein RPM1
7A	IWGSC Chinese Spring v1.0	660464097-660466878	TraesCS7A01G464000	AUGMIN subunit 2
7A	IWGSC Chinese Spring v1.0	660495305-660498727	TraesCS7A01G464100	NAC domain protein
7A	IWGSC Chinese Spring v1.0	660538630-660545831	TraesCS7A01G464200	Alpha-glucosidase
7A	IWGSC Chinese Spring v1.0	660550267-660554469	TraesCS7A01G464300	Metal transporter
7A	IWGSC Chinese Spring v1.0	660940127-660941563	TraesCS7A01G464400	Patatin
7A	IWGSC Chinese Spring v1.0	652481128-652482063	TraesCS7A01G649100	DNA topoisomerase
7A	IWGSC Chinese Spring v1.0	652513787-652515248	TraesCS7A01G649200	Chaperone protein ClpB
7A	IWGSC Chinese Spring v1.0	652560640-652562428	TraesCS7A01G649300	Coatomer subunit beta'-1
7A	IWGSC Chinese Spring v1.0	652612987-652615407	TraesCS7A01G649400	zinc finger MYM-type-like protein
7A	IWGSC Chinese Spring v1.0	652723002-652723400	TraesCS7A01G649500	solute carrier family 35 protein (DUF914)
7A	IWGSC Chinese Spring v1.0	652741947-652742309	TraesCS7A01G649600	zinc finger MYM-type-like protein
7A	IWGSC Chinese Spring v1.0	652952681-652953202	TraesCS7A01G649700	Retrotransposon protein
7A	IWGSC Chinese Spring v1.0	653012019-653012324	TraesCS7A01G649800	F-box/RNI-like/FBD-like domains-containing protein
7A	IWGSC Chinese Spring v1.0	653139832-653140494	TraesCS7A01G649900	Zinc finger MYM-type protein 5
7A	IWGSC Chinese Spring v1.0	653379619-653380332	TraesCS7A01G650000	Transposon protein
7A	IWGSC Chinese Spring v1.0	653420395-653420769	TraesCS7A01G650100	Protein FAR1-RELATED SEQUENCE 5
7A	IWGSC Chinese Spring v1.0	653422262-653422919	TraesCS7A01G650200	Mitochondrial tRNA-specific 2-thiouridylase 1
7A	IWGSC Chinese Spring v1.0	653424524-653424847	TraesCS7A01G650300	Transposon protein
7A	IWGSC Chinese Spring v1.0	653425064-653425504	TraesCS7A01G650400	Transposase
7A	IWGSC Chinese Spring v1.0	653434061-653434751	TraesCS7A01G650500	Ubiquitin-like-specific protease ESD4
7A	IWGSC Chinese Spring v1.0	653439506-653439928	TraesCS7A01G650600	Mannose-binding protein C
7A	IWGSC Chinese Spring v1.0	653541356-653541802	TraesCS7A01G650700	RNA-directed DNA polymerase (reverse transcriptase)-related family protein
7A	IWGSC Chinese Spring v1.0	653658851-653659782	TraesCS7A01G650800	Retrotransposon protein
7A	IWGSC Chinese Spring v1.0	653700437-653700967	TraesCS7A01G650900	pH-response transcription factor pacC/RIM101
7A	IWGSC Chinese Spring v1.0	654107085-654107363	TraesCS7A01G651000	TRAM
7A	IWGSC Chinese Spring v1.0	654109704-654110563	TraesCS7A01G651100	Auxin efflux carrier component
7A	IWGSC Chinese Spring v1.0	654110567-654110755	TraesCS7A01G651200	Auxin efflux carrier component
7A	IWGSC Chinese Spring v1.0	654304100-654305175	TraesCS7A01G651300	Transposase
7A	IWGSC Chinese Spring v1.0	654305391-654306530	TraesCS7A01G651400	Ubiquitin-conjugating enzyme E2 B
7A	IWGSC Chinese Spring v1.0	654332592-654333530	TraesCS7A01G651500	AAA-type ATPase family protein
7A	IWGSC Chinese Spring v1.0	654335846-654336752	TraesCS7A01G651600	C2H2-like zinc finger protein
7A	IWGSC Chinese Spring v1.0	654498914-654503372	TraesCS7A01G651700	Guanine nucleotide-binding protein subunit beta-like protein
7A	IWGSC Chinese Spring v1.0	654566397-654566717	TraesCS7A01G651800	LINE-1 reverse transcriptase like
7A	IWGSC Chinese Spring v1.0	654808779-654809009	TraesCS7A01G651900	Endonuclease/exonuclease/phosphatase family protein
7A	IWGSC Chinese Spring v1.0	654820372-654820746	TraesCS7A01G652000	NADH-quinone oxidoreductase subunit H 1
7A	IWGSC Chinese Spring v1.0	654823122-654823565	TraesCS7A01G652100	Transposon Ty3-G Gag-Pol polyprotein
7A	IWGSC Chinese Spring v1.0	654917859-654918143	TraesCS7A01G652200	Ribonuclease H-like superfamily protein
7A	IWGSC Chinese Spring v1.0	654918317-654919439	TraesCS7A01G652300	Retrotransposon protein
7A	IWGSC Chinese Spring v1.0	655291462-655292520	TraesCS7A01G652400	G-box regulating factor 6
7A	IWGSC Chinese Spring v1.0	655416668-655416901	TraesCS7A01G652500	Valine--tRNA ligase
7A	IWGSC Chinese Spring v1.0	655544986-655545207	TraesCS7A01G652600	Short-chain dehydrogenase TIC 32
7A	IWGSC Chinese Spring v1.0	655551207-655551731	TraesCS7A01G652700	Retrotransposon protein
7A	IWGSC Chinese Spring v1.0	655736176-655736701	TraesCS7A01G652800	RNA-directed DNA polymerase (Reverse transcriptase)
7A	IWGSC Chinese Spring v1.0	655841376-655841813	TraesCS7A01G652900	Neurogenic differentiation factor 1
7A	IWGSC Chinese Spring v1.0	655907621-655907869	TraesCS7A01G653000	Retrotransposon protein
7A	IWGSC Chinese Spring v1.0	655907891-655908454	TraesCS7A01G653100	RNA-directed DNA polymerase (reverse transcriptase)-related family protein
7A	IWGSC Chinese Spring v1.0	656036203-656038277	TraesCS7A01G653200	polygalacturonase 2
7A	IWGSC Chinese Spring v1.0	656980709-656981068	TraesCS7A01G653300	Protein FAR1-RELATED SEQUENCE 5
7A	IWGSC Chinese Spring v1.0	657050649-657053678	TraesCS7A01G653400	transcription activator
7A	IWGSC Chinese Spring v1.0	657060143-657060559	TraesCS7A01G653500	LINE-1 reverse transcriptase-like protein
7A	IWGSC Chinese Spring v1.0	657061442-657062128	TraesCS7A01G653600	Retrotransposon protein
7A	IWGSC Chinese Spring v1.0	657095454-657096332	TraesCS7A01G653700	Retrovirus-related Pol polyprotein from transposon TNT 1-94
7A	IWGSC Chinese Spring v1.0	657096447-657098694	TraesCS7A01G653800	Retrovirus-related Pol polyprotein from transposon TNT 1-94
7A	IWGSC Chinese Spring v1.0	657105786-657107768	TraesCS7A01G653900	Retrovirus-related Pol polyprotein from transposon TNT 1-94
7A	IWGSC Chinese Spring v1.0	657139013-657139456	TraesCS7A01G654000	cellulose synthase family protein
7A	IWGSC Chinese Spring v1.0	657155841-657156059	TraesCS7A01G654100	WAT1-related protein
7A	IWGSC Chinese Spring v1.0	657349209-657349842	TraesCS7A01G654200	Transposon TX1 uncharacterized
7A	IWGSC Chinese Spring v1.0	657378347-657379571	TraesCS7A01G654300	Ribonuclease H protein
7A	IWGSC Chinese Spring v1.0	657436297-657437361	TraesCS7A01G654400	Retrovirus-related Pol polyprotein from transposon TNT 1-94
7A	IWGSC Chinese Spring v1.0	657443412-657443735	TraesCS7A01G654500	S-adenosylmethionine decarboxylase proenzyme
7A	IWGSC Chinese Spring v1.0	657507022-657507417	TraesCS7A01G654600	Serine/threonine protein phosphatase 7 long form isogeny
7A	IWGSC Chinese Spring v1.0	657507461-657507691	TraesCS7A01G654700	Transposon protein
7A	IWGSC Chinese Spring v1.0	657509755-657510120	TraesCS7A01G654800	Transposon protein
7A	IWGSC Chinese Spring v1.0	657510884-657511702	TraesCS7A01G654900	Transposon protein
7A	IWGSC Chinese Spring v1.0	657528956-657529537	TraesCS7A01G655000	RNA-directed DNA polymerase (reverse transcriptase)-related family protein
7A	IWGSC Chinese Spring v1.0	657530905-657531132	TraesCS7A01G655100	Retrotransposon protein
7A	IWGSC Chinese Spring v1.0	657680702-657681187	TraesCS7A01G655200	Retrotransposon protein
7A	IWGSC Chinese Spring v1.0	657728834-657729727	TraesCS7A01G655300	Retrotransposon protein
7A	IWGSC Chinese Spring v1.0	657731678-657731902	TraesCS7A01G655400	Endonuclease/exonuclease/phosphatase family protein
7A	IWGSC Chinese Spring v1.0	657999652-658001073	TraesCS7A01G655500	Deoxyuridine 5'-triphosphate nucleotidohydrolase
7A	IWGSC Chinese Spring v1.0	658271808-658272972	TraesCS7A01G655600	Glutamate dehydrogenase
7A	IWGSC Chinese Spring v1.0	658275787-658278786	TraesCS7A01G655700	Imidazoleglycerol-phosphate dehydratase
7A	IWGSC Chinese Spring v1.0	658279890-658281011	TraesCS7A01G655800	Nicotinamide-nucleotide adenylyltransferase
7A	IWGSC Chinese Spring v1.0	658924043-658924204	TraesCS7A01G655900	serine-rich protein-like protein
7A	IWGSC Chinese Spring v1.0	658984639-658985286	TraesCS7A01G656000	tRNA-2-methylthio-N(6)-dimethylallyladenosine synthase
7A	IWGSC Chinese Spring v1.0	659064581-659064910	TraesCS7A01G656100	50S ribosomal protein L11
7A	IWGSC Chinese Spring v1.0	659124109-659124519	TraesCS7A01G656200	RNA-directed DNA polymerase (reverse transcriptase)-related family protein
7A	IWGSC Chinese Spring v1.0	659362470-659363044	TraesCS7A01G656300	Acetyl-coenzyme A carboxylase carboxyl transferase subunit beta
7A	IWGSC Chinese Spring v1.0	659585236-659585733	TraesCS7A01G656400	Polynucleotidyl transferase
7A	IWGSC Chinese Spring v1.0	659586049-659586858	TraesCS7A01G656500	Retrotransposon protein
7A	IWGSC Chinese Spring v1.0	659595722-659596054	TraesCS7A01G656600	Hypoxanthine-guanine phosphoribosyltransferase
7A	IWGSC Chinese Spring v1.0	659714813-659716645	TraesCS7A01G656700	zinc finger MYM-type-like protein
7A	IWGSC Chinese Spring v1.0	659801185-659803451	TraesCS7A01G656800	NAC domain protein
7A	IWGSC Chinese Spring v1.0	660069162-660069467	TraesCS7A01G656900	CTP synthase family protein
7A	IWGSC Chinese Spring v1.0	660200059-660201492	TraesCS7A01G657000	Transposase
7A	IWGSC Chinese Spring v1.0	660320991-660321328	TraesCS7A01G657100	Transposon protein
7A	IWGSC Chinese Spring v1.0	660322559-660323088	TraesCS7A01G657200	Myb/SANT-like DNA-binding domain protein
7A	IWGSC Chinese Spring v1.0	660323175-660323543	TraesCS7A01G657300	Myb/SANT-like DNA-binding domain protein
7A	IWGSC Chinese Spring v1.0	660425050-660426774	TraesCS7A01G657400	DNA ligase
7A	IWGSC Chinese Spring v1.0	660429053-660436828	TraesCS7A01G657500	Folylpolyglutamate synthase
7A	IWGSC Chinese Spring v1.0	660438845-660439183	TraesCS7A01G657600	FAD/NAD(P)-binding oxidoreductase family protein
7A	IWGSC Chinese Spring v1.0	660468900-660469856	TraesCS7A01G657700	Ribulokinase
7A	IWGSC Chinese Spring v1.0	660470458-660471459	TraesCS7A01G657800	LINE-1 reverse transcriptase like
7A	IWGSC Chinese Spring v1.0	660471460-660472158	TraesCS7A01G657900	RNA-directed DNA polymerase (reverse transcriptase)-related family protein
7A	IWGSC Chinese Spring v1.0	660478287-660478601	TraesCS7A01G658000	Protein FAR1-RELATED SEQUENCE 5
7A	IWGSC Chinese Spring v1.0	660572272-660573120	TraesCS7A01G658100	Mutator sub-class
7A	IWGSC Chinese Spring v1.0	660573407-660574976	TraesCS7A01G658200	Transposon protein
7A	IWGSC Chinese Spring v1.0	660580706-660581469	TraesCS7A01G658300	Stress responsive A/B barrel domain family protein
7A	IWGSC Chinese Spring v1.0	660680051-660680644	TraesCS7A01G658400	Polynucleotidyl transferase
7A	IWGSC Chinese Spring v1.0	660935298-660936422	TraesCS7A01G658500	Transposon Ty3-G Gag-Pol polyprotein
7A	IWGSC Chinese Spring v1.0	660940651-660941019	TraesCS7A01G658600	Pertussis toxin subunit 1 homolog
7A	IWGSC Chinese Spring v1.0	661072986-661074054	TraesCS7A01G658700	Protein FAR1-RELATED SEQUENCE 5
7A	Durum Wheat Svevo RefSeq Rel. 1.0	646518686-646520858	TRITD7Av1G243680	PRKR interacting protein 1
7A	Durum Wheat Svevo RefSeq Rel. 1.0	646532038-646532478	TRITD7Av1G243690	Retrovirus-related Pol polyprotein from transposon TNT 1-94
7A	Durum Wheat Svevo RefSeq Rel. 1.0	646534420-646535115	TRITD7Av1G243700	Retrovirus-related Pol polyprotein from transposon TNT 1-94
7A	Durum Wheat Svevo RefSeq Rel. 1.0	646540438-646540758	TRITD7Av1G243710	Retrovirus-related Pol polyprotein from transposon TNT 1-94 TE
7A	Durum Wheat Svevo RefSeq Rel. 1.0	646545603-646547399	TRITD7Av1G243720	Serine/threonine-protein kinase
7A	Durum Wheat Svevo RefSeq Rel. 1.0	646547410-646559707	TRITD7Av1G243730	Protein kinase family protein
7A	Durum Wheat Svevo RefSeq Rel. 1.0	646564939-646566162	TRITD7Av1G243740	Serine/threonine-protein kinase
7A	Durum Wheat Svevo RefSeq Rel. 1.0	646575169-646575492	TRITD7Av1G243750	Gag-pol polyprotein
7A	Durum Wheat Svevo RefSeq Rel. 1.0	646602404-646602784	TRITD7Av1G243760	Retrovirus-related Pol polyprotein from transposon TNT 1-94 TE
7A	Durum Wheat Svevo RefSeq Rel. 1.0	646707822-646709477	TRITD7Av1G243770	Retrovirus-related Pol polyprotein from transposon TNT 1-94
7A	Durum Wheat Svevo RefSeq Rel. 1.0	646723992-646724423	TRITD7Av1G243780	Retrovirus-related Pol polyprotein from transposon TNT 1-94
7A	Durum Wheat Svevo RefSeq Rel. 1.0	646725345-646726262	TRITD7Av1G243790	Retrovirus-related Pol polyprotein from transposon TNT 1-94
7A	Durum Wheat Svevo RefSeq Rel. 1.0	646734262-646735008	TRITD7Av1G243800	TRAM
7A	Durum Wheat Svevo RefSeq Rel. 1.0	646756876-646757550	TRITD7Av1G243810	DUF4408 domain protein
7A	Durum Wheat Svevo RefSeq Rel. 1.0	646757128-646757601	TRITD7Av1G243820	ER lumen protein-retaining receptor G
7A	Durum Wheat Svevo RefSeq Rel. 1.0	646763055-646764587	TRITD7Av1G243830	Chaperone protein ClpB
7A	Durum Wheat Svevo RefSeq Rel. 1.0	646764629-646767501	TRITD7Av1G243840	ATP-dependent Clp protease ATP-binding subunit
7A	Durum Wheat Svevo RefSeq Rel. 1.0	646787908-646790112	TRITD7Av1G243850	Serine/threonine-protein kinase
7A	Durum Wheat Svevo RefSeq Rel. 1.0	646790579-646809375	TRITD7Av1G243860	Receptor-like protein kinase
7A	Durum Wheat Svevo RefSeq Rel. 1.0	646810463-646811582	TRITD7Av1G243870	Coatomer subunit beta'-1
7A	Durum Wheat Svevo RefSeq Rel. 1.0	646848268-646848786	TRITD7Av1G243880	Retrovirus-related Pol polyprotein from transposon TNT 1-94
7A	Durum Wheat Svevo RefSeq Rel. 1.0	646849899-646850783	TRITD7Av1G243890	Retrovirus-related Pol polyprotein from transposon TNT 1-94
7A	Durum Wheat Svevo RefSeq Rel. 1.0	646851298-646851660	TRITD7Av1G243900	Retrovirus-related Pol polyprotein from transposon TNT 1-94 TE
7A	Durum Wheat Svevo RefSeq Rel. 1.0	646863714-646864022	TRITD7Av1G243910	GRAS family transcription factor G
7A	Durum Wheat Svevo RefSeq Rel. 1.0	646876003-646876353	TRITD7Av1G243920	zinc finger MYM-type-like protein TE?
7A	Durum Wheat Svevo RefSeq Rel. 1.0	646876734-646877263	TRITD7Av1G243930	zinc finger MYM-type-like protein
7A	Durum Wheat Svevo RefSeq Rel. 1.0	646877954-646878394	TRITD7Av1G243940	zinc finger MYM-type-like protein TE?
7A	Durum Wheat Svevo RefSeq Rel. 1.0	646911918-646912277	TRITD7Av1G243950	Retrovirus-related Pol polyprotein from transposon TNT 1-94
7A	Durum Wheat Svevo RefSeq Rel. 1.0	646912676-646913206	TRITD7Av1G243960	Retrovirus-related Pol polyprotein from transposon TNT 1-94
7A	Durum Wheat Svevo RefSeq Rel. 1.0	646937304-646937813	TRITD7Av1G243970	RNA-directed DNA polymerase (Reverse transcriptase) TE
7A	Durum Wheat Svevo RefSeq Rel. 1.0	646939882-646942192	TRITD7Av1G243980	Heat shock 70 kDa protein
7A	Durum Wheat Svevo RefSeq Rel. 1.0	646954376-646964438	TRITD7Av1G243990	Mechanosensitive ion channel-like protein
7A	Durum Wheat Svevo RefSeq Rel. 1.0	646973192-646974138	TRITD7Av1G244000	Exosome complex component rrp45 G
7A	Durum Wheat Svevo RefSeq Rel. 1.0	646977771-646979639	TRITD7Av1G244010	Transmembrane protein
7A	Durum Wheat Svevo RefSeq Rel. 1.0	646977877-646978275	TRITD7Av1G244020	solute carrier family 35 protein (DUF914) G
7A	Durum Wheat Svevo RefSeq Rel. 1.0	646979863-646983171	TRITD7Av1G244030	F-box/LRR repeat protein
7A	Durum Wheat Svevo RefSeq Rel. 1.0	646983747-646984127	TRITD7Av1G244040	mediator of RNA polymerase II transcription subunit G
7A	Durum Wheat Svevo RefSeq Rel. 1.0	647008514-647010483	TRITD7Av1G244050	UDP-glucose dehydrogenase 1 G
7A	Durum Wheat Svevo RefSeq Rel. 1.0	647011810-647014867	TRITD7Av1G244060	Ubiquitin carboxyl-terminal hydrolase 2
7A	Durum Wheat Svevo RefSeq Rel. 1.0	647022883-647029088	TRITD7Av1G244070	Retrovirus-related Pol polyprotein from transposon TNT 1-94
7A	Durum Wheat Svevo RefSeq Rel. 1.0	647122262-647122921	TRITD7Av1G244080	Retrovirus-related Pol polyprotein from transposon TNT 1-94
7A	Durum Wheat Svevo RefSeq Rel. 1.0	647143586-647143918	TRITD7Av1G244090	Retrotransposon protein
7A	Durum Wheat Svevo RefSeq Rel. 1.0	647155876-647156082	TRITD7Av1G244100	Serine-rich family protein G
7A	Durum Wheat Svevo RefSeq Rel. 1.0	647157347-647157959	TRITD7Av1G244110	Phospholipase A2
7A	Durum Wheat Svevo RefSeq Rel. 1.0	647159172-647163420	TRITD7Av1G244120.1	transmembrane protein
7A	Durum Wheat Svevo RefSeq Rel. 1.0	647162755-647166352	TRITD7Av1G244120.10	Myosin-2 G
7A	Durum Wheat Svevo RefSeq Rel. 1.0	647162942-647166352	TRITD7Av1G244120.11	transmembrane protein G
7A	Durum Wheat Svevo RefSeq Rel. 1.0	647163224-647166352	TRITD7Av1G244120.12	Dapper homolog 1 G
7A	Durum Wheat Svevo RefSeq Rel. 1.0	647165367-647166352	TRITD7Av1G244120.13	Metalloproteinase inhibitor 3 G
7A	Durum Wheat Svevo RefSeq Rel. 1.0	647159172-647166352	TRITD7Av1G244120.2	Myosin-2 G
7A	Durum Wheat Svevo RefSeq Rel. 1.0	647159172-647166352	TRITD7Av1G244120.3	transmembrane protein G
7A	Durum Wheat Svevo RefSeq Rel. 1.0	647159172-647166352	TRITD7Av1G244120.4	transmembrane protein
7A	Durum Wheat Svevo RefSeq Rel. 1.0	647159172-647166352	TRITD7Av1G244120.5	5'-3' exoribonuclease 2
7A	Durum Wheat Svevo RefSeq Rel. 1.0	647159172-647166394	TRITD7Av1G244120.6	PHD finger protein-like protein G
7A	Durum Wheat Svevo RefSeq Rel. 1.0	647159172-647166394	TRITD7Av1G244120.7	transmembrane protein
7A	Durum Wheat Svevo RefSeq Rel. 1.0	647159282-647163127	TRITD7Av1G244120.8	transmembrane protein
7A	Durum Wheat Svevo RefSeq Rel. 1.0	647159308-647166352	TRITD7Av1G244120.9	Myosin-2
7A	Durum Wheat Svevo RefSeq Rel. 1.0	647181261-647181488	TRITD7Av1G244130	1-(5-phosphoribosyl)-5-[(5-phosphoribosylamino)methylideneamino] imidazole-4-carboxamide isomerase G
7A	Durum Wheat Svevo RefSeq Rel. 1.0	647186719-647187360	TRITD7Av1G244140	Retrovirus-related Pol polyprotein from transposon TNT 1-94
7A	Durum Wheat Svevo RefSeq Rel. 1.0	647187661-647188086	TRITD7Av1G244150	Retrovirus-related Pol polyprotein from transposon TNT 1-94
7A	Durum Wheat Svevo RefSeq Rel. 1.0	647188870-647189187	TRITD7Av1G244160	Retrovirus-related Pol polyprotein from transposon TNT 1-94
7A	Durum Wheat Svevo RefSeq Rel. 1.0	647189194-647189718	TRITD7Av1G244170	Retrovirus-related Pol polyprotein from transposon TNT 1-94
7A	Durum Wheat Svevo RefSeq Rel. 1.0	647217507-647217845	TRITD7Av1G244180	Retrovirus-related Pol polyprotein from transposon TNT 1-94
7A	Durum Wheat Svevo RefSeq Rel. 1.0	647238544-647238924	TRITD7Av1G244190	Polynucleotidyl transferase
7A	Durum Wheat Svevo RefSeq Rel. 1.0	647266427-647266732	TRITD7Av1G244200	F-box/RNI-like/FBD-like domains-containing protein TE?
7A	Durum Wheat Svevo RefSeq Rel. 1.0	647267768-647269057	TRITD7Av1G244210	Potassium-transporting ATPase KdpC subunit G
7A	Durum Wheat Svevo RefSeq Rel. 1.0	647300579-647301013	TRITD7Av1G244220	Retrovirus-related Pol polyprotein from transposon TNT 1-94 TE
7A	Durum Wheat Svevo RefSeq Rel. 1.0	647341494-647342009	TRITD7Av1G244230	Retrotransposon protein
7A	Durum Wheat Svevo RefSeq Rel. 1.0	647358111-647358515	TRITD7Av1G244240	Transposon protein
7A	Durum Wheat Svevo RefSeq Rel. 1.0	647380647-647381147	TRITD7Av1G244250	Retrotransposon protein
7A	Durum Wheat Svevo RefSeq Rel. 1.0	647392122-647392439	TRITD7Av1G244260	alpha/beta-Hydrolases superfamily protein G
7A	Durum Wheat Svevo RefSeq Rel. 1.0	647411580-647411963	TRITD7Av1G244270	Transposon Ty3-I Gag-Pol polyprotein TE
7A	Durum Wheat Svevo RefSeq Rel. 1.0	647418162-647418590	TRITD7Av1G244280	30S ribosomal protein S12 G
7A	Durum Wheat Svevo RefSeq Rel. 1.0	647505790-647506242	TRITD7Av1G244290	Ankyrin repeat domain-containing protein 26 G
7A	Durum Wheat Svevo RefSeq Rel. 1.0	647527939-647528502	TRITD7Av1G244300	Retrotransposon protein
7A	Durum Wheat Svevo RefSeq Rel. 1.0	647532736-647533071	TRITD7Av1G244310	Serine--tRNA ligase G
7A	Durum Wheat Svevo RefSeq Rel. 1.0	647552383-647553258	TRITD7Av1G244320	Retrotransposon protein
7A	Durum Wheat Svevo RefSeq Rel. 1.0	647553913-647554233	TRITD7Av1G244330	Retrotransposon protein
7A	Durum Wheat Svevo RefSeq Rel. 1.0	647581663-647581998	TRITD7Av1G244340	Transposable element protein
7A	Durum Wheat Svevo RefSeq Rel. 1.0	647584531-647584860	TRITD7Av1G244350	Retrovirus-related Pol polyprotein from transposon 17.6 TE
7A	Durum Wheat Svevo RefSeq Rel. 1.0	647595522-647595923	TRITD7Av1G244360	Retrovirus-related Pol polyprotein from transposon TNT 1-94
7A	Durum Wheat Svevo RefSeq Rel. 1.0	647596532-647596972	TRITD7Av1G244370	Retrovirus-related Pol polyprotein from transposon TNT 1-94 TE
7A	Durum Wheat Svevo RefSeq Rel. 1.0	647597285-647597587	TRITD7Av1G244380	Retrovirus-related Pol polyprotein from transposon TNT 1-94
7A	Durum Wheat Svevo RefSeq Rel. 1.0	647599221-647599592	TRITD7Av1G244390	Retrovirus-related Pol polyprotein from transposon TNT 1-94
7A	Durum Wheat Svevo RefSeq Rel. 1.0	647607099-647607971	TRITD7Av1G244400	Retrovirus-related Pol polyprotein from transposon TNT 1-94
7A	Durum Wheat Svevo RefSeq Rel. 1.0	647608608-647608931	TRITD7Av1G244410	Retrovirus-related Pol polyprotein from transposon TNT 1-94 TE
7A	Durum Wheat Svevo RefSeq Rel. 1.0	647622279-647622788	TRITD7Av1G244420	Retrotransposon protein
7A	Durum Wheat Svevo RefSeq Rel. 1.0	647624476-647625163	TRITD7Av1G244430	Ring/U-Box superfamily protein G
7A	Durum Wheat Svevo RefSeq Rel. 1.0	647632590-647633417	TRITD7Av1G244440	Transposon protein
7A	Durum Wheat Svevo RefSeq Rel. 1.0	647640213-647640530	TRITD7Av1G244450	Retrovirus-related Pol polyprotein from transposon TNT 1-94 TE
7A	Durum Wheat Svevo RefSeq Rel. 1.0	647647358-647648031	TRITD7Av1G244460	Protein FAR1-RELATED SEQUENCE 3
7A	Durum Wheat Svevo RefSeq Rel. 1.0	647651969-647652346	TRITD7Av1G244470	Retrovirus-related Pol polyprotein from transposon TNT 1-94
7A	Durum Wheat Svevo RefSeq Rel. 1.0	647673360-647673734	TRITD7Av1G244480	Protein FAR1-RELATED SEQUENCE 5 TE
7A	Durum Wheat Svevo RefSeq Rel. 1.0	647675227-647675884	TRITD7Av1G244490	DNA-directed RNA polymerase subunit beta' G
7A	Durum Wheat Svevo RefSeq Rel. 1.0	647684101-647684831	TRITD7Av1G244500	Structural maintenance of chromosomes protein 4 G
7A	Durum Wheat Svevo RefSeq Rel. 1.0	647685693-647686091	TRITD7Av1G244510	U-box domain-containing protein 19 G
7A	Durum Wheat Svevo RefSeq Rel. 1.0	647686761-647687451	TRITD7Av1G244520	Ubiquitin-like-specific protease ESD4 G
7A	Durum Wheat Svevo RefSeq Rel. 1.0	647688670-647692008	TRITD7Av1G244530	Cysteine--tRNA ligase G
7A	Durum Wheat Svevo RefSeq Rel. 1.0	647692166-647692588	TRITD7Av1G244540.1	Mannose-binding protein C G
7A	Durum Wheat Svevo RefSeq Rel. 1.0	647692166-647693230	TRITD7Av1G244540.2	SIN3-like 5 G
7A	Durum Wheat Svevo RefSeq Rel. 1.0	647705907-647706215	TRITD7Av1G244550	Transposon protein
7A	Durum Wheat Svevo RefSeq Rel. 1.0	647746749-647747138	TRITD7Av1G244560	(-)-alpha pinene synthase G
7A	Durum Wheat Svevo RefSeq Rel. 1.0	647747283-647747801	TRITD7Av1G244570	sodium hydrogen exchanger 4 G
7A	Durum Wheat Svevo RefSeq Rel. 1.0	647787015-647787737	TRITD7Av1G244580	LINE-1 reverse transcriptase-like protein
7A	Durum Wheat Svevo RefSeq Rel. 1.0	647795134-647796959	TRITD7Av1G244590	Hexosyltransferase
7A	Durum Wheat Svevo RefSeq Rel. 1.0	647821995-647822474	TRITD7Av1G244600	Retrovirus-related Pol polyprotein from transposon TNT 1-94 TE
7A	Durum Wheat Svevo RefSeq Rel. 1.0	647840901-647842046	TRITD7Av1G244610	MYB-related transcription factor
7A	Durum Wheat Svevo RefSeq Rel. 1.0	647855636-647856433	TRITD7Av1G244620	Retrovirus-related Pol polyprotein from transposon opus TE
7A	Durum Wheat Svevo RefSeq Rel. 1.0	647902477-647902869	TRITD7Av1G244630	SPBc2 prophage-derived uncharacterized protein YorE U
7A	Durum Wheat Svevo RefSeq Rel. 1.0	647919097-647919510	TRITD7Av1G244640	Retrovirus-related Pol polyprotein from transposon TNT 1-94
7A	Durum Wheat Svevo RefSeq Rel. 1.0	647921620-647922345	TRITD7Av1G244650	Retrovirus-related Pol polyprotein from transposon TNT 1-94
7A	Durum Wheat Svevo RefSeq Rel. 1.0	648024172-648024969	TRITD7Av1G244660	Transposable element protein
7A	Durum Wheat Svevo RefSeq Rel. 1.0	648031335-648032270	TRITD7Av1G244670	Gag-Pol polyprotein
7A	Durum Wheat Svevo RefSeq Rel. 1.0	648035151-648035681	TRITD7Av1G244680	Transposable element protein
7A	Durum Wheat Svevo RefSeq Rel. 1.0	648071550-648071906	TRITD7Av1G244690	Retrovirus-related Pol polyprotein from transposon TNT 1-94
7A	Durum Wheat Svevo RefSeq Rel. 1.0	648080008-648080658	TRITD7Av1G244700	Retrovirus-related Pol polyprotein from transposon TNT 1-94
7A	Durum Wheat Svevo RefSeq Rel. 1.0	648080700-648081059	TRITD7Av1G244710	Retrovirus-related Pol polyprotein from transposon TNT 1-94 TE
7A	Durum Wheat Svevo RefSeq Rel. 1.0	648099114-648099434	TRITD7Av1G244720	Nuclear receptor subfamily 0 group B member 1 G
7A	Durum Wheat Svevo RefSeq Rel. 1.0	648100802-648101137	TRITD7Av1G244730	Retrovirus-related Pol polyprotein from transposon TNT 1-94
7A	Durum Wheat Svevo RefSeq Rel. 1.0	648119681-648120106	TRITD7Av1G244740	Transposon protein
7A	Durum Wheat Svevo RefSeq Rel. 1.0	648140121-648140594	TRITD7Av1G244750	Transposon Ty3-I Gag-Pol polyprotein
7A	Durum Wheat Svevo RefSeq Rel. 1.0	648165244-648165543	TRITD7Av1G244760	Retrotransposon protein
7A	Durum Wheat Svevo RefSeq Rel. 1.0	648260095-648260583	TRITD7Av1G244770.1	DNA-directed RNA polymerase subunit beta G
7A	Durum Wheat Svevo RefSeq Rel. 1.0	648260116-648260583	TRITD7Av1G244770.3	HAD superfamily
7A	Durum Wheat Svevo RefSeq Rel. 1.0	648271842-648272609	TRITD7Av1G244780	Transposon protein
7A	Durum Wheat Svevo RefSeq Rel. 1.0	648306162-648306537	TRITD7Av1G244790	Dynamin-related protein G
7A	Durum Wheat Svevo RefSeq Rel. 1.0	648333811-648334263	TRITD7Av1G244800	cyclic nucleotide gated channel 9 G
7A	Durum Wheat Svevo RefSeq Rel. 1.0	648344207-648344506	TRITD7Av1G244810	Retrovirus-related Pol polyprotein from transposon TNT 1-94 TE
7A	Durum Wheat Svevo RefSeq Rel. 1.0	648371197-648371475	TRITD7Av1G244820	TRAM
7A	Durum Wheat Svevo RefSeq Rel. 1.0	648391192-648391608	TRITD7Av1G244830	forkhead-associated domain-containing protein / FHA domain-containing protein
7A	Durum Wheat Svevo RefSeq Rel. 1.0	648441450-648442058	TRITD7Av1G244840	Retrotransposon protein
7A	Durum Wheat Svevo RefSeq Rel. 1.0	648448344-648448685	TRITD7Av1G244850	3-deoxy-D-manno-octulosonic acid kinase G
7A	Durum Wheat Svevo RefSeq Rel. 1.0	648455588-648456921	TRITD7Av1G244860	RNA polymerase II transcription mediator G
7A	Durum Wheat Svevo RefSeq Rel. 1.0	648527835-648528215	TRITD7Av1G244870	Retrovirus-related Pol polyprotein from transposon TNT 1-94
7A	Durum Wheat Svevo RefSeq Rel. 1.0	648556102-648558658	TRITD7Av1G244880.1	Ubiquitin-conjugating enzyme E2 B
7A	Durum Wheat Svevo RefSeq Rel. 1.0	648557714-648558344	TRITD7Av1G244880.2	Photosystem I P700 chlorophyll a apoprotein A2
7A	Durum Wheat Svevo RefSeq Rel. 1.0	648556743-648557285	TRITD7Av1G244890.1	Transposase
7A	Durum Wheat Svevo RefSeq Rel. 1.0	648556873-648557160	TRITD7Av1G244890.2	RECQ helicase SIM TE?
7A	Durum Wheat Svevo RefSeq Rel. 1.0	648575830-648576240	TRITD7Av1G244900	Transposon protein
7A	Durum Wheat Svevo RefSeq Rel. 1.0	648586439-648588613	TRITD7Av1G244910	Heavy metal transporting P1B-ATPase 3 G
7A	Durum Wheat Svevo RefSeq Rel. 1.0	648649312-648650427	TRITD7Av1G244920	Retrovirus-related Pol polyprotein from transposon TNT 1-94
7A	Durum Wheat Svevo RefSeq Rel. 1.0	648760466-648760890	TRITD7Av1G244930	Eisosome protein 1 G
7A	Durum Wheat Svevo RefSeq Rel. 1.0	648830571-648832067	TRITD7Av1G244940.1	BTB/POZ domain-containing protein
7A	Durum Wheat Svevo RefSeq Rel. 1.0	648831376-648832326	TRITD7Av1G244940.2	Phototropic-responsive NPH3 family protein G
7A	Durum Wheat Svevo RefSeq Rel. 1.0	648832067-648832579	TRITD7Av1G244940.3	Potassium voltage-gated channel subfamily KQT member 1 G
7A	Durum Wheat Svevo RefSeq Rel. 1.0	648832323-648832658	TRITD7Av1G244940.4	Phototropic-responsive NPH3 family protein isoform 1 G
7A	Durum Wheat Svevo RefSeq Rel. 1.0	648833486-648836454	TRITD7Av1G244950	L-ascorbate oxidase
7A	Durum Wheat Svevo RefSeq Rel. 1.0	648837383-648837703	TRITD7Av1G244960	LINE-1 reverse transcriptase like TE
7A	Durum Wheat Svevo RefSeq Rel. 1.0	649033024-649033530	TRITD7Av1G244970	Transposon Ty3-I Gag-Pol polyprotein
7A	Durum Wheat Svevo RefSeq Rel. 1.0	649045956-649058266	TRITD7Av1G244980	BEACH domain-containing protein lvsC
7A	Durum Wheat Svevo RefSeq Rel. 1.0	649082334-649082645	TRITD7Av1G244990	Cysteine--tRNA ligase G
7A	Durum Wheat Svevo RefSeq Rel. 1.0	649097340-649097645	TRITD7Av1G245000	Glycine--tRNA ligase beta subunit G
7A	Durum Wheat Svevo RefSeq Rel. 1.0	649115787-649116242	TRITD7Av1G245010	Retrotransposon protein
7A	Durum Wheat Svevo RefSeq Rel. 1.0	649196867-649197235	TRITD7Av1G245020	Retrovirus-related Pol polyprotein from transposon TNT 1-94
7A	Durum Wheat Svevo RefSeq Rel. 1.0	649231186-649231536	TRITD7Av1G245030	Retrotransposon protein
7A	Durum Wheat Svevo RefSeq Rel. 1.0	649275995-649276498	TRITD7Av1G245040	Retrotransposon protein
7A	Durum Wheat Svevo RefSeq Rel. 1.0	649363379-649363933	TRITD7Av1G245050	Retrovirus-related Pol polyprotein from transposon TNT 1-94
7A	Durum Wheat Svevo RefSeq Rel. 1.0	649420787-649421107	TRITD7Av1G245060	Retrotransposon protein
7A	Durum Wheat Svevo RefSeq Rel. 1.0	649486309-649486722	TRITD7Av1G245070	Acetylglutamate kinase
7A	Durum Wheat Svevo RefSeq Rel. 1.0	649514945-649515559	TRITD7Av1G245080	Stress responsive alpha-beta barrel domain protein G
7A	Durum Wheat Svevo RefSeq Rel. 1.0	649560239-649560574	TRITD7Av1G245090	PAS/LOV protein B G
7A	Durum Wheat Svevo RefSeq Rel. 1.0	649587715-649589704	TRITD7Av1G245100.1	Transmembrane protein
7A	Durum Wheat Svevo RefSeq Rel. 1.0	649587811-649589704	TRITD7Av1G245100.2	FAD-binding Berberine family protein G
7A	Durum Wheat Svevo RefSeq Rel. 1.0	649634388-649634819	TRITD7Av1G245110	Retrovirus-related Pol polyprotein from transposon TNT 1-94
7A	Durum Wheat Svevo RefSeq Rel. 1.0	649640202-649640531	TRITD7Av1G245120	Retrovirus-related Pol polyprotein from transposon TNT 1-94 TE
7A	Durum Wheat Svevo RefSeq Rel. 1.0	649643466-649643864	TRITD7Av1G245130	Retrovirus-related Pol polyprotein from transposon TNT 1-94
7A	Durum Wheat Svevo RefSeq Rel. 1.0	649653198-649653698	TRITD7Av1G245140	Protease inhibitor/seed storage/lipid transfer protein family protein G
7A	Durum Wheat Svevo RefSeq Rel. 1.0	649697966-649698307	TRITD7Av1G245150	kinase superfamily with octicosapeptide/Phox/Bem1p domain-containing protein G
7A	Durum Wheat Svevo RefSeq Rel. 1.0	649707545-649708312	TRITD7Av1G245160	Retrotransposon protein
7A	Durum Wheat Svevo RefSeq Rel. 1.0	649711285-649711608	TRITD7Av1G245170	Retrovirus-related Pol polyprotein from transposon TNT 1-94
7A	Durum Wheat Svevo RefSeq Rel. 1.0	649720869-649721375	TRITD7Av1G245180	Retrovirus-related Pol polyprotein from transposon TNT 1-94 TE
7A	Durum Wheat Svevo RefSeq Rel. 1.0	649722066-649722431	TRITD7Av1G245190	Retrovirus-related Pol polyprotein from transposon TNT 1-94 TE
7A	Durum Wheat Svevo RefSeq Rel. 1.0	649789605-649790120	TRITD7Av1G245200	Retrovirus-related Pol polyprotein from transposon TNT 1-94 TE
7A	Durum Wheat Svevo RefSeq Rel. 1.0	649811717-649812037	TRITD7Av1G245210	Protease inhibitor/seed storage/lipid transfer protein family protein G
7A	Durum Wheat Svevo RefSeq Rel. 1.0	649825449-649825982	TRITD7Av1G245220	Retrovirus-related Pol polyprotein from transposon TNT 1-94
7A	Durum Wheat Svevo RefSeq Rel. 1.0	649827366-649827683	TRITD7Av1G245230	Retrovirus-related Pol polyprotein from transposon TNT 1-94
7A	Durum Wheat Svevo RefSeq Rel. 1.0	649828665-649828994	TRITD7Av1G245240	Retrovirus-related Pol polyprotein from transposon TNT 1-94 TE
7A	Durum Wheat Svevo RefSeq Rel. 1.0	649838398-649838742	TRITD7Av1G245250	Transposon protein
7A	Durum Wheat Svevo RefSeq Rel. 1.0	649850271-649850669	TRITD7Av1G245260	DNA repair metallo-beta-lactamase family protein G
7A	Durum Wheat Svevo RefSeq Rel. 1.0	649895870-649896196	TRITD7Av1G245270	Retrotransposon protein
7A	Durum Wheat Svevo RefSeq Rel. 1.0	649921584-649922486	TRITD7Av1G245280	Retrovirus-related Pol polyprotein from transposon TNT 1-94
7A	Durum Wheat Svevo RefSeq Rel. 1.0	649947958-649948860	TRITD7Av1G245290	Retrovirus-related Pol polyprotein from transposon TNT 1-94
7A	Durum Wheat Svevo RefSeq Rel. 1.0	649951225-649951563	TRITD7Av1G245300	Retrotransposon protein
7A	Durum Wheat Svevo RefSeq Rel. 1.0	649985436-649986083	TRITD7Av1G245310	Retrovirus-related Pol polyprotein from transposon TNT 1-94
7A	Durum Wheat Svevo RefSeq Rel. 1.0	650001827-650002144	TRITD7Av1G245320	Binding to TOMV RNA 1L (Long form) isoform 5 G
7A	Durum Wheat Svevo RefSeq Rel. 1.0	650055429-650055899	TRITD7Av1G245330	Retrovirus-related Pol polyprotein from transposon TNT 1-94
7A	Durum Wheat Svevo RefSeq Rel. 1.0	650075805-650076107	TRITD7Av1G245340	Retrotransposon protein
7A	Durum Wheat Svevo RefSeq Rel. 1.0	650116725-650117297	TRITD7Av1G245350	cyclic nucleotide gated channel 3 G
7A	Durum Wheat Svevo RefSeq Rel. 1.0	650132924-650134644	TRITD7Av1G245360	Rad23 UV excision repair protein family G
7A	Durum Wheat Svevo RefSeq Rel. 1.0	650133999-650134337	TRITD7Av1G245370	Tumor necrosis factor receptor superfamily member 21 G
7A	Durum Wheat Svevo RefSeq Rel. 1.0	650157524-650157919	TRITD7Av1G245380	Retrovirus-related Pol polyprotein from transposon TNT 1-94
7A	Durum Wheat Svevo RefSeq Rel. 1.0	650159344-650159649	TRITD7Av1G245390	Retrovirus-related Pol polyprotein from transposon TNT 1-94 TE
7A	Durum Wheat Svevo RefSeq Rel. 1.0	650173278-650174180	TRITD7Av1G245400	Pol polyprotein
7A	Durum Wheat Svevo RefSeq Rel. 1.0	650258316-650258627	TRITD7Av1G245410	Cadherin EGF LAG seven-pass G-type receptor 1 G
7A	Durum Wheat Svevo RefSeq Rel. 1.0	650323429-650324931	TRITD7Av1G245420	Protein FAR1-RELATED SEQUENCE 5
7A	Durum Wheat Svevo RefSeq Rel. 1.0	650388754-650388984	TRITD7Av1G245430	Protein FAR1-RELATED SEQUENCE 5
7A	Durum Wheat Svevo RefSeq Rel. 1.0	650399229-650399786	TRITD7Av1G245440	Bifunctional inhibitor/plant lipid transfer protein/seed storage helical domain-containing protein G
7A	Durum Wheat Svevo RefSeq Rel. 1.0	650414822-650415334	TRITD7Av1G245450	Retrotransposon protein
7A	Durum Wheat Svevo RefSeq Rel. 1.0	650415758-650416210	TRITD7Av1G245460	Retrotransposon protein
7A	Durum Wheat Svevo RefSeq Rel. 1.0	650423072-650425407	TRITD7Av1G245470	Hsp70-Hsp90 organizing protein 3
7A	Durum Wheat Svevo RefSeq Rel. 1.0	650431828-650433301	TRITD7Av1G245480	Protein FAR1-RELATED SEQUENCE 5 TE
7A	Durum Wheat Svevo RefSeq Rel. 1.0	650434162-650434632	TRITD7Av1G245490.1	Cysteine-rich repeat secretory protein
7A	Durum Wheat Svevo RefSeq Rel. 1.0	650434622-650434846	TRITD7Av1G245490.2	Mediator of RNA polymerase II transcription subunit 6 G
7A	Durum Wheat Svevo RefSeq Rel. 1.0	650435993-650437958	TRITD7Av1G245500	Sec14p-like phosphatidylinositol transfer family protein
7A	Durum Wheat Svevo RefSeq Rel. 1.0	650441220-650441729	TRITD7Av1G245510	Complement C1r subcomponent G
7A	Durum Wheat Svevo RefSeq Rel. 1.0	650442891-650444042	TRITD7Av1G245520	Mitochondrial transcription termination factor-like
7A	Durum Wheat Svevo RefSeq Rel. 1.0	650471636-650475584	TRITD7Av1G245530	Delta-1-pyrroline-5-carboxylate synthetase G
7A	Durum Wheat Svevo RefSeq Rel. 1.0	650486915-650487997	TRITD7Av1G245540	Retrovirus-related Pol polyprotein from transposon TNT 1-94
7A	Durum Wheat Svevo RefSeq Rel. 1.0	650488856-650489260	TRITD7Av1G245550	Retrovirus-related Pol polyprotein from transposon TNT 1-94
7A	Durum Wheat Svevo RefSeq Rel. 1.0	650489263-650489574	TRITD7Av1G245560	Retrovirus-related Pol polyprotein from transposon TNT 1-94
7A	Durum Wheat Svevo RefSeq Rel. 1.0	650495470-650501726	TRITD7Av1G245570	Squalene epoxidase G
7A	Durum Wheat Svevo RefSeq Rel. 1.0	650498550-650498960	TRITD7Av1G245580	Ycf1 G
7A	Durum Wheat Svevo RefSeq Rel. 1.0	650510843-650512669	TRITD7Av1G245590	Transposon Ty3-G Gag-Pol polyprotein
7A	Durum Wheat Svevo RefSeq Rel. 1.0	650514785-650516178	TRITD7Av1G245600	Protein kinase-like protein
7A	Durum Wheat Svevo RefSeq Rel. 1.0	650525014-650525469	TRITD7Av1G245610	Retrovirus-related Pol polyprotein from transposon TNT 1-94
7A	Durum Wheat Svevo RefSeq Rel. 1.0	650535417-650536070	TRITD7Av1G245620	transferases
7A	Durum Wheat Svevo RefSeq Rel. 1.0	650545610-650546053	TRITD7Av1G245630	Cellulose synthase G
7A	Durum Wheat Svevo RefSeq Rel. 1.0	650561695-650562282	TRITD7Av1G245640	B3 domain-containing protein
7A	Durum Wheat Svevo RefSeq Rel. 1.0	650562444-650562641	TRITD7Av1G245650	WAT1-related protein G
7A	Durum Wheat Svevo RefSeq Rel. 1.0	650576192-650576491	TRITD7Av1G245660	Retrovirus-related pol polyprotein
7A	Durum Wheat Svevo RefSeq Rel. 1.0	650594597-650594908	TRITD7Av1G245670	Transposon Ty3-I Gag-Pol polyprotein
7A	Durum Wheat Svevo RefSeq Rel. 1.0	650602567-650602947	TRITD7Av1G245680	Sodium channel protein type 4 subunit alpha G
7A	Durum Wheat Svevo RefSeq Rel. 1.0	650608211-650608603	TRITD7Av1G245690	Retrotransposon protein
7A	Durum Wheat Svevo RefSeq Rel. 1.0	650624620-650624922	TRITD7Av1G245700	Pol polyprotein
7A	Durum Wheat Svevo RefSeq Rel. 1.0	650685088-650685516	TRITD7Av1G245710	Retrovirus-related Pol polyprotein from transposon TNT 1-94
7A	Durum Wheat Svevo RefSeq Rel. 1.0	650686564-650686977	TRITD7Av1G245720	Retrovirus-related Pol polyprotein from transposon TNT 1-94 TE
7A	Durum Wheat Svevo RefSeq Rel. 1.0	650703251-650703637	TRITD7Av1G245730	Endosomal/lysomomal potassium channel TMEM175 G
7A	Durum Wheat Svevo RefSeq Rel. 1.0	650709114-650709470	TRITD7Av1G245740	Retrovirus-related Pol polyprotein from transposon TNT 1-94
7A	Durum Wheat Svevo RefSeq Rel. 1.0	650749648-650752004	TRITD7Av1G245750	Elongation factor
7A	Durum Wheat Svevo RefSeq Rel. 1.0	650775920-650778748	TRITD7Av1G245760	Peptide transporter G
7A	Durum Wheat Svevo RefSeq Rel. 1.0	650813488-650814006	TRITD7Av1G245770	Retrovirus-related Pol polyprotein from transposon TNT 1-94 TE
7A	Durum Wheat Svevo RefSeq Rel. 1.0	650818112-650821360	TRITD7Av1G245780	Receptor-kinase
7A	Durum Wheat Svevo RefSeq Rel. 1.0	650830750-650841061	TRITD7Av1G245790	WAT1-related protein
7A	Durum Wheat Svevo RefSeq Rel. 1.0	650837487-650838177	TRITD7Av1G245800	Retrovirus-related Pol polyprotein from transposon TNT 1-94
7A	Durum Wheat Svevo RefSeq Rel. 1.0	650890975-650895894	TRITD7Av1G245810	Geranylgeranyl diphosphate synthase
7A	Durum Wheat Svevo RefSeq Rel. 1.0	650896531-650897727	TRITD7Av1G245820	Chaperone DnaJ-domain protein
7A	Durum Wheat Svevo RefSeq Rel. 1.0	650907910-650908281	TRITD7Av1G245830	LINE-1 reverse transcriptase like
7A	Durum Wheat Svevo RefSeq Rel. 1.0	650920068-650920463	TRITD7Av1G245840	Retrovirus-related Pol polyprotein from transposon TNT 1-94
7A	Durum Wheat Svevo RefSeq Rel. 1.0	650925747-650926067	TRITD7Av1G245850	3-oxoacyl-[acyl-carrier-protein] synthase I
7A	Durum Wheat Svevo RefSeq Rel. 1.0	650934177-650957846	TRITD7Av1G245860	Urokinase-type plasminogen activator G
7A	Durum Wheat Svevo RefSeq Rel. 1.0	650958537-650959005	TRITD7Av1G245870	AGAMOUS-like 42 G
7A	Durum Wheat Svevo RefSeq Rel. 1.0	650970546-650971370	TRITD7Av1G245880	Pol polyprotein
7A	Durum Wheat Svevo RefSeq Rel. 1.0	650973512-650973886	TRITD7Av1G245890	NBS-type putative resistance protein G
7A	Durum Wheat Svevo RefSeq Rel. 1.0	651031462-651031761	TRITD7Av1G245900	Retrovirus-related Pol polyprotein from transposon TNT 1-94
7A	Durum Wheat Svevo RefSeq Rel. 1.0	651032738-651033307	TRITD7Av1G245910	Retrovirus-related Pol polyprotein from transposon TNT 1-94
7A	Durum Wheat Svevo RefSeq Rel. 1.0	651038039-651038407	TRITD7Av1G245920	Retrovirus-related Pol polyprotein from transposon TNT 1-94 TE
7A	Durum Wheat Svevo RefSeq Rel. 1.0	651085356-651087426	TRITD7Av1G245930	Auxin response factor
7A	Durum Wheat Svevo RefSeq Rel. 1.0	651097414-651098133	TRITD7Av1G245940	Retrotransposon protein
7A	Durum Wheat Svevo RefSeq Rel. 1.0	651098797-651099981	TRITD7Av1G245950	LINE-1 reverse transcriptase like
7A	Durum Wheat Svevo RefSeq Rel. 1.0	651100866-651101774	TRITD7Av1G245960	exocyst subunit exo70 family protein H5 G
7A	Durum Wheat Svevo RefSeq Rel. 1.0	651144005-651144811	TRITD7Av1G245970	Retrovirus-related Pol polyprotein from transposon TNT 1-94
7A	Durum Wheat Svevo RefSeq Rel. 1.0	651147915-651148262	TRITD7Av1G245980	Retrovirus-related Pol polyprotein from transposon TNT 1-94
7A	Durum Wheat Svevo RefSeq Rel. 1.0	651148266-651149351	TRITD7Av1G245990	Retrovirus-related Pol polyprotein from transposon TNT 1-94
7A	Durum Wheat Svevo RefSeq Rel. 1.0	651151426-651152307	TRITD7Av1G246000	Retrovirus-related Pol polyprotein from transposon TNT 1-94
7A	Durum Wheat Svevo RefSeq Rel. 1.0	651159717-651160202	TRITD7Av1G246010	Transposon Ty3-I Gag-Pol polyprotein TE
7A	Durum Wheat Svevo RefSeq Rel. 1.0	651202574-651203269	TRITD7Av1G246020	Transposon Ty3-I Gag-Pol polyprotein TE
7A	Durum Wheat Svevo RefSeq Rel. 1.0	651207377-651208120	TRITD7Av1G246030	Retrovirus-related Pol polyprotein from transposon TNT 1-94
7A	Durum Wheat Svevo RefSeq Rel. 1.0	651223134-651223484	TRITD7Av1G246040	Retrovirus-related Pol polyprotein from transposon TNT 1-94 TE
7A	Durum Wheat Svevo RefSeq Rel. 1.0	651236195-651236518	TRITD7Av1G246050	Adhesion G protein-coupled receptor F5 G
7A	Durum Wheat Svevo RefSeq Rel. 1.0	651260078-651260656	TRITD7Av1G246060.1	Cleavage and polyadenylation specificity factor 30 G
7A	Durum Wheat Svevo RefSeq Rel. 1.0	651260078-651264492	TRITD7Av1G246060.2	Zinc finger CCCH domain-containing protein 45
7A	Durum Wheat Svevo RefSeq Rel. 1.0	651309285-651309647	TRITD7Av1G246070	Protein LacX
7A	Durum Wheat Svevo RefSeq Rel. 1.0	651320304-651320870	TRITD7Av1G246080	Retrovirus-related Pol polyprotein from transposon TNT 1-94
7A	Durum Wheat Svevo RefSeq Rel. 1.0	651341234-651342121	TRITD7Av1G246090	Retrovirus-related Pol polyprotein from transposon TNT 1-94
7A	Durum Wheat Svevo RefSeq Rel. 1.0	651362710-651363057	TRITD7Av1G246100	Retrotransposon protein
7A	Durum Wheat Svevo RefSeq Rel. 1.0	651387690-651388037	TRITD7Av1G246110	Acetyl-CoA decarbonylase/synthase complex subunit epsilon 2 G
7A	Durum Wheat Svevo RefSeq Rel. 1.0	651426987-651430421	TRITD7Av1G246120	MADS box transcription factor G
7A	Durum Wheat Svevo RefSeq Rel. 1.0	651476630-651477208	TRITD7Av1G246130	Retrovirus-related Pol polyprotein from transposon TNT 1-94 TE
7A	Durum Wheat Svevo RefSeq Rel. 1.0	651477310-651477930	TRITD7Av1G246140	Retrovirus-related Pol polyprotein from transposon TNT 1-94
7A	Durum Wheat Svevo RefSeq Rel. 1.0	651501043-651501528	TRITD7Av1G246150	Retrotransposon protein
7A	Durum Wheat Svevo RefSeq Rel. 1.0	651529960-651530460	TRITD7Av1G246160	Retrotransposon protein
7A	Durum Wheat Svevo RefSeq Rel. 1.0	651565261-651566612	TRITD7Av1G246170	Glutamate dehydrogenase
7A	Durum Wheat Svevo RefSeq Rel. 1.0	651573397-651574517	TRITD7Av1G246180	Nicotinamide-nucleotide adenylyltransferase G
7A	Durum Wheat Svevo RefSeq Rel. 1.0	651655887-651656345	TRITD7Av1G246190	Retrovirus-related Pol polyprotein from transposon 17.6 TE
7A	Durum Wheat Svevo RefSeq Rel. 1.0	651664030-651664800	TRITD7Av1G246200	Retrovirus-related Pol polyprotein from transposon TNT 1-94
7A	Durum Wheat Svevo RefSeq Rel. 1.0	651664848-651665294	TRITD7Av1G246210	Retrovirus-related Pol polyprotein from transposon TNT 1-94 TE
7A	Durum Wheat Svevo RefSeq Rel. 1.0	651747624-651748022	TRITD7Av1G246220	Retrotransposon protein
7A	Durum Wheat Svevo RefSeq Rel. 1.0	651748032-651748619	TRITD7Av1G246230	Retrotransposon protein
7A	Durum Wheat Svevo RefSeq Rel. 1.0	651758922-651759224	TRITD7Av1G246240	Retrotransposon protein
7A	Durum Wheat Svevo RefSeq Rel. 1.0	651921169-651921609	TRITD7Av1G246250	Retrovirus-related Pol polyprotein from transposon TNT 1-94 TE
7A	Durum Wheat Svevo RefSeq Rel. 1.0	651921778-651922749	TRITD7Av1G246260	Retrovirus-related Pol polyprotein from transposon TNT 1-94
7A	Durum Wheat Svevo RefSeq Rel. 1.0	651938056-651939836	TRITD7Av1G246270.1	Salt overly sensitive 1 G
7A	Durum Wheat Svevo RefSeq Rel. 1.0	651939838-651948994	TRITD7Av1G246270.10	Sodium/hydrogen exchanger 1 G
7A	Durum Wheat Svevo RefSeq Rel. 1.0	651947973-651950136	TRITD7Av1G246270.26	DNA-directed RNA polymerase subunit beta
7A	Durum Wheat Svevo RefSeq Rel. 1.0	651974998-651975915	TRITD7Av1G246280	Retrovirus-related Pol polyprotein from transposon TNT 1-94
7A	Durum Wheat Svevo RefSeq Rel. 1.0	651976737-651977510	TRITD7Av1G246290	Retrovirus-related Pol polyprotein from transposon TNT 1-94
7A	Durum Wheat Svevo RefSeq Rel. 1.0	651978402-651978878	TRITD7Av1G246300	Retrovirus-related Pol polyprotein from transposon TNT 1-94
7A	Durum Wheat Svevo RefSeq Rel. 1.0	652046537-652046992	TRITD7Av1G246310	Retrotransposon protein
7A	Durum Wheat Svevo RefSeq Rel. 1.0	652118851-652119219	TRITD7Av1G246320	50S ribosomal protein L4 G
7A	Durum Wheat Svevo RefSeq Rel. 1.0	652152483-652152893	TRITD7Av1G246330	Retrotransposon protein
7A	Durum Wheat Svevo RefSeq Rel. 1.0	652197970-652198386	TRITD7Av1G246340	Retrotransposon protein
7A	Durum Wheat Svevo RefSeq Rel. 1.0	652214329-652263405	TRITD7Av1G246350	Fe-S cluster assembly protein dre2 G
7A	Durum Wheat Svevo RefSeq Rel. 1.0	652233558-652234340	TRITD7Av1G246360.1	SAC3/GANP/Nin1/mts3/eIF-3 p25 family G
7A	Durum Wheat Svevo RefSeq Rel. 1.0	652233558-652297041	TRITD7Av1G246360.2	Bifunctional protein FolD G
7A	Durum Wheat Svevo RefSeq Rel. 1.0	652233558-652511319	TRITD7Av1G246360.3	ATP synthase subunit b G
7A	Durum Wheat Svevo RefSeq Rel. 1.0	652291900-652293531	TRITD7Av1G246370	Translation initiation factor IF-2 G
7A	Durum Wheat Svevo RefSeq Rel. 1.0	652563254-652563781	TRITD7Av1G246380	Retrotransposon protein
7A	Durum Wheat Svevo RefSeq Rel. 1.0	652569602-652570033	TRITD7Av1G246390	Retrovirus-related Pol polyprotein from transposon TNT 1-94
7A	Durum Wheat Svevo RefSeq Rel. 1.0	652570076-652570666	TRITD7Av1G246400	Retrovirus-related Pol polyprotein from transposon TNT 1-94
7A	Durum Wheat Svevo RefSeq Rel. 1.0	652578440-652578745	TRITD7Av1G246410	Retrovirus-related Pol polyprotein from transposon TNT 1-94
7A	Durum Wheat Svevo RefSeq Rel. 1.0	652589570-652589998	TRITD7Av1G246420	Retrovirus-related Pol polyprotein from transposon TNT 1-94
7A	Durum Wheat Svevo RefSeq Rel. 1.0	652591325-652591708	TRITD7Av1G246430	Retrovirus-related Pol polyprotein from transposon TNT 1-94
7A	Durum Wheat Svevo RefSeq Rel. 1.0	652593128-652593529	TRITD7Av1G246440	Retrotransposon protein
7A	Durum Wheat Svevo RefSeq Rel. 1.0	652703057-652703394	TRITD7Av1G246450	DNA primase G
7A	Durum Wheat Svevo RefSeq Rel. 1.0	652709819-652710686	TRITD7Av1G246460	Small nuclear ribonucleoprotein
7A	Durum Wheat Svevo RefSeq Rel. 1.0	652710231-652710635	TRITD7Av1G246470	UDP-N-acetylmuramoyl-L-alanyl-D-glutamate--2
7A	Durum Wheat Svevo RefSeq Rel. 1.0	652711388-652715213	TRITD7Av1G246480	Geranylgeranyl transferase type-2 subunit alpha
7A	Durum Wheat Svevo RefSeq Rel. 1.0	652721475-652721975	TRITD7Av1G246490	Retrovirus-related Pol polyprotein from transposon TNT 1-94
7A	Durum Wheat Svevo RefSeq Rel. 1.0	652723298-652723618	TRITD7Av1G246500	Retrovirus-related Pol polyprotein from transposon TNT 1-94
7A	Durum Wheat Svevo RefSeq Rel. 1.0	652740496-652742765	TRITD7Av1G246510	3-hydroxyisobutyrate dehydrogenase
7A	Durum Wheat Svevo RefSeq Rel. 1.0	652764091-652764777	TRITD7Av1G246520	Alpha/beta-Hydrolases superfamily protein
7A	Durum Wheat Svevo RefSeq Rel. 1.0	652768062-652768799	TRITD7Av1G246530	Retrotransposon protein
7A	Durum Wheat Svevo RefSeq Rel. 1.0	652781073-652781405	TRITD7Av1G246540	Retrovirus-related Pol polyprotein from transposon TNT 1-94 TE
7A	Durum Wheat Svevo RefSeq Rel. 1.0	652869335-652869685	TRITD7Av1G246550	DNA-directed RNA polymerase subunit alpha G
7A	Durum Wheat Svevo RefSeq Rel. 1.0	652879521-652880862	TRITD7Av1G246560	Extracellular matrix-binding protein ebh G
7A	Durum Wheat Svevo RefSeq Rel. 1.0	652881826-652884622	TRITD7Av1G246570	RING/U-box superfamily protein
7A	Durum Wheat Svevo RefSeq Rel. 1.0	652926911-652927312	TRITD7Av1G246580	P-loop containing nucleoside triphosphate hydrolases superfamily protein G
7A	Durum Wheat Svevo RefSeq Rel. 1.0	652934976-652935755	TRITD7Av1G246590	Retrovirus-related Pol polyprotein from transposon TNT 1-94
7A	Durum Wheat Svevo RefSeq Rel. 1.0	652941339-652941641	TRITD7Av1G246600	Retrovirus-related Pol polyprotein from transposon TNT 1-94 TE
7A	Durum Wheat Svevo RefSeq Rel. 1.0	652981051-652982388	TRITD7Av1G246610	DNA replication and repair protein RecF
7A	Durum Wheat Svevo RefSeq Rel. 1.0	653044169-653045539	TRITD7Av1G246620.1	zinc finger MYM-type-like protein
7A	Durum Wheat Svevo RefSeq Rel. 1.0	653044169-653045539	TRITD7Av1G246620.2	Proteasome-associated ATPase G
7A	Durum Wheat Svevo RefSeq Rel. 1.0	653044497-653044757	TRITD7Av1G246620.3	Leucine-rich repeat-containing protein 19 G
7A	Durum Wheat Svevo RefSeq Rel. 1.0	653095817-653096464	TRITD7Av1G246630	Retrovirus-related Pol polyprotein from transposon TNT 1-94
7A	Durum Wheat Svevo RefSeq Rel. 1.0	653096951-653097301	TRITD7Av1G246640	Retrovirus-related Pol polyprotein from transposon TNT 1-94 TE
7A	Durum Wheat Svevo RefSeq Rel. 1.0	653140721-653141029	TRITD7Av1G246650	Retrovirus-related Pol polyprotein from transposon TNT 1-94 TE
7A	Durum Wheat Svevo RefSeq Rel. 1.0	653153290-653153646	TRITD7Av1G246660	Retrovirus-related Pol polyprotein from transposon TNT 1-94
7A	Durum Wheat Svevo RefSeq Rel. 1.0	653172335-653172667	TRITD7Av1G246670	Retrotransposon protein
7A	Durum Wheat Svevo RefSeq Rel. 1.0	653218970-653219605	TRITD7Av1G246680	Retrovirus-related Pol polyprotein from transposon TNT 1-94
7A	Durum Wheat Svevo RefSeq Rel. 1.0	653251185-653251586	TRITD7Av1G246690	Transposon protein
7A	Durum Wheat Svevo RefSeq Rel. 1.0	653262095-653262391	TRITD7Av1G246700	Retrotransposon protein
7A	Durum Wheat Svevo RefSeq Rel. 1.0	653262788-653263237	TRITD7Av1G246710	Retrotransposon protein
7A	Durum Wheat Svevo RefSeq Rel. 1.0	653313539-653313934	TRITD7Av1G246720	Retrovirus-related Pol polyprotein from transposon 17.6 TE
7A	Durum Wheat Svevo RefSeq Rel. 1.0	653348483-653349760	TRITD7Av1G246730	Gag-Pol polyprotein
7A	Durum Wheat Svevo RefSeq Rel. 1.0	653373340-653373711	TRITD7Av1G246740	Retrotransposon protein
7A	Durum Wheat Svevo RefSeq Rel. 1.0	653415661-653417722	TRITD7Av1G246750	B3 domain-containing protein
7A	Durum Wheat Svevo RefSeq Rel. 1.0	653437934-653439124	TRITD7Av1G246760	Retrovirus-related Pol polyprotein from transposon TNT 1-94
7A	Durum Wheat Svevo RefSeq Rel. 1.0	653439422-653440501	TRITD7Av1G246770	Retrovirus-related Pol polyprotein from transposon TNT 1-94
7A	Durum Wheat Svevo RefSeq Rel. 1.0	653495122-653495529	TRITD7Av1G246780	Retrovirus-related Pol polyprotein from transposon TNT 1-94 TE
7A	Durum Wheat Svevo RefSeq Rel. 1.0	653517629-653518111	TRITD7Av1G246790	Altered inheritance of mitochondria protein 18
7A	Durum Wheat Svevo RefSeq Rel. 1.0	653524115-653525281	TRITD7Av1G246800	Transposon protein
7A	Durum Wheat Svevo RefSeq Rel. 1.0	653531359-653531706	TRITD7Av1G246810	Phosphoribosylformylglycinamidine cyclo-ligase G
7A	Durum Wheat Svevo RefSeq Rel. 1.0	653555544-653556020	TRITD7Av1G246820	Retrovirus-related Pol polyprotein from transposon TNT 1-94 TE
7A	Durum Wheat Svevo RefSeq Rel. 1.0	653574232-653574828	TRITD7Av1G246830	Retrovirus-related Pol polyprotein from transposon TNT 1-94
7A	Durum Wheat Svevo RefSeq Rel. 1.0	653709652-653709951	TRITD7Av1G246840	Myb/SANT-like DNA-binding domain protein
7A	Durum Wheat Svevo RefSeq Rel. 1.0	653725864-653726187	TRITD7Av1G246850	Retrotransposon protein
7A	Durum Wheat Svevo RefSeq Rel. 1.0	653777057-653777632	TRITD7Av1G246860	Retrotransposon protein
7A	Durum Wheat Svevo RefSeq Rel. 1.0	653791024-653792779	TRITD7Av1G246870	Receptor-like kinase
7A	Durum Wheat Svevo RefSeq Rel. 1.0	653791040-653791381	TRITD7Av1G246880	ERD (early-responsive to dehydration stress) family protein G
7A	Durum Wheat Svevo RefSeq Rel. 1.0	653796761-653797729	TRITD7Av1G246890	Retrovirus-related Pol polyprotein from transposon TNT 1-94
7A	Durum Wheat Svevo RefSeq Rel. 1.0	653815934-653816381	TRITD7Av1G246900	receptor-like kinase in flowers 1 G
7A	Durum Wheat Svevo RefSeq Rel. 1.0	653825713-653826325	TRITD7Av1G246910	TOPLESS-related 2 G
7A	Durum Wheat Svevo RefSeq Rel. 1.0	653826327-653826886	TRITD7Av1G246920	Sentrin-specific protease 1
7A	Durum Wheat Svevo RefSeq Rel. 1.0	653855514-653857371	TRITD7Av1G246930	Xyloglucan endotransglucosylase/hydrolase
7A	Durum Wheat Svevo RefSeq Rel. 1.0	653859985-653862494	TRITD7Av1G246940	Disease resistance protein RPM1
7A	Durum Wheat Svevo RefSeq Rel. 1.0	653869810-653872008	TRITD7Av1G246950	AUGMIN subunit 2
7A	Durum Wheat Svevo RefSeq Rel. 1.0	653892766-653893140	TRITD7Av1G246960	F-box and associated interaction domains-containing protein TE?
7A	Durum Wheat Svevo RefSeq Rel. 1.0	653894136-653896355	TRITD7Av1G246970	NAC domain-containing protein
7A	Durum Wheat Svevo RefSeq Rel. 1.0	653922800-653923147	TRITD7Av1G246980	Retrotransposon protein
7A	Durum Wheat Svevo RefSeq Rel. 1.0	653928252-653935408	TRITD7Av1G246990	Alpha-glucosidase
7A	Durum Wheat Svevo RefSeq Rel. 1.0	653939393-653943584	TRITD7Av1G247000	Metal transporter
7A	Durum Wheat Svevo RefSeq Rel. 1.0	653944820-653945218	TRITD7Av1G247010	Cysteinyl leukotriene receptor 1 G
7A	Durum Wheat Svevo RefSeq Rel. 1.0	653964225-653964802	TRITD7Av1G247020	DNAJ heat shock amino-terminal domain protein
7A	Durum Wheat Svevo RefSeq Rel. 1.0	653970382-653970768	TRITD7Av1G247030	Subtilisin-like protease G
7A	Durum Wheat Svevo RefSeq Rel. 1.0	654011275-654011883	TRITD7Av1G247040	RNA-binding (RRM/RBD/RNP motif) family protein G
7A	Durum Wheat Svevo RefSeq Rel. 1.0	654034668-654035009	TRITD7Av1G247050	Heat shock 70 kDa protein G
7A	Durum Wheat Svevo RefSeq Rel. 1.0	654046023-654046457	TRITD7Av1G247060	tRNA dimethylallyltransferase G
7A	Durum Wheat Svevo RefSeq Rel. 1.0	654054580-654054936	TRITD7Av1G247070	Retrovirus-related Pol polyprotein from transposon TNT 1-94 TE
7A	Durum Wheat Svevo RefSeq Rel. 1.0	654055525-654056310	TRITD7Av1G247080	Retrovirus-related Pol polyprotein from transposon TNT 1-94
7A	Durum Wheat Svevo RefSeq Rel. 1.0	654057553-654057951	TRITD7Av1G247090	Retrovirus-related Pol polyprotein from transposon TNT 1-94
7A	Durum Wheat Svevo RefSeq Rel. 1.0	654072470-654072940	TRITD7Av1G247100	Retrovirus-related Pol polyprotein from transposon TNT 1-94
7A	Durum Wheat Svevo RefSeq Rel. 1.0	654082395-654082865	TRITD7Av1G247110	Transposon protein
7A	Durum Wheat Svevo RefSeq Rel. 1.0	654187793-654188368	TRITD7Av1G247120	RNA-directed RNA polymerase L G
7A	Durum Wheat Svevo RefSeq Rel. 1.0	654329329-654330569	TRITD7Av1G247130	Patatin
7A	Durum Wheat Svevo RefSeq Rel. 1.0	654370223-654370558	TRITD7Av1G247140	Translation initiation factor IF-2 G
7A	Durum Wheat Svevo RefSeq Rel. 1.0	654464997-654465326	TRITD7Av1G247150	Lectin-domain containing receptor kinase A4.2 G
7A	Durum Wheat Svevo RefSeq Rel. 1.0	654472301-654472633	TRITD7Av1G247160	Transposon Ty3-I Gag-Pol polyprotein
7A	Durum Wheat Svevo RefSeq Rel. 1.0	654473069-654473509	TRITD7Av1G247170	methylenetetrahydrofolate reductase 1 G
